# Supplementary material for: Stress-induced changes in endogenous TP53 mRNA 5′ regulatory region
Source: J Biol Chem. 2025 Mar 18;301(4):108418. doi: 10.1016/j.jbc.2025.108418 (PMC12018109; doi:10.1016/j.jbc.2025.108418)
Supplement: TP53 Data [file mmc10.xlsx]

## Sheet: Contents
This file contains 15 sheets each correspoding to the profile.txt file output from shapemapper2 analysis.
Sheets contain target sequence, modified (5NIA) and untreated (DMSO control) raw and normalized per-nucleotide SHAPE reactivity data,per-nucleotide read depth, and standard error. Sheets 12 and 13 have DMS (modified) data using ethanol as (untreated) control.
Sheets 14 and 15 contain DANCE-MaP reactitivities for amplicon 1 and 2 respectively
Sample name	Condition
TP53_CF_rep1	Cell-free
TP53_CF_rep2	Cell-free
TP53_IC_rep1	In-cell (unstressed)
TP53_IC_rep2	In-cell (unstressed)
TP53_ETO_rep1	15 µM etoposide
TP53_ETO_rep2	15 µM etoposide
TP53_HYP_rep1	100 mM cobalt chlotide
TP53_HYP_rep2	100 mM cobalt chlotide
TP53_4EGI1_rep1	50 µM cap-inhibitor 4EGI1
TP53_4EGI1_rep2	50 µM cap-inhibitor 4EGI1
TP53_4EGI1-ETO	50 µM cap-inhibitor 4EGI1 and 15 µM etoposide
TP53_DMS-MaP	In-cell (unstressed) with 1.7 M DMS and Ethanol control. Amplified and analyzed using two overlapping amplicons with no merging.

## Sheet: TP53_CF_rep1
Nucleotide	Sequence	Modified_mutations	Modified_read_depth	Modified_effective_depth	Modified_rate	Modified_off_target_mapped_depth	Modified_low_mapq_mapped_depth	Modified_primer_pair_1_mapped_depth	Modified_primer_pair_2_mapped_depth	Untreated_mutations	Untreated_read_depth	Untreated_effective_depth	Untreated_rate	Untreated_off_target_mapped_depth	Untreated_low_mapq_mapped_depth	Untreated_primer_pair_1_mapped_depth	Untreated_primer_pair_2_mapped_depth	Reactivity_profile	Std_err	HQ_profile	HQ_stderr	Norm_profile	Norm_stderr	Raw modified rate/untreated rate
1	c	0	8753	0	nan	49	47	8753	0	0	6810	0	nan	1	0	6810	0	nan	nan	nan	nan	nan	nan
2	u	0	16910	0	nan	94	105	16910	0	0	13315	0	nan	5	0	13315	0	nan	nan	nan	nan	nan	nan
3	c	0	39448	0	nan	193	221	39448	0	0	30939	0	nan	13	2	30939	0	nan	nan	nan	nan	nan	nan
4	a	0	157167	0	nan	677	683	157167	0	0	123314	0	nan	65	4	123314	0	nan	nan	nan	nan	nan	nan
5	a	0	157468	0	nan	678	685	157468	0	0	123578	0	nan	65	4	123578	0	nan	nan	nan	nan	nan	nan
6	a	0	157516	0	nan	678	685	157516	0	0	123613	0	nan	65	4	123613	0	nan	nan	nan	nan	nan	nan
7	a	0	157524	0	nan	678	685	157524	0	0	123619	0	nan	65	4	123619	0	nan	nan	nan	nan	nan	nan
8	g	0	157529	0	nan	678	685	157529	0	0	123620	0	nan	65	4	123620	0	nan	nan	nan	nan	nan	nan
9	u	0	157533	0	nan	679	685	157533	0	0	123623	0	nan	65	4	123623	0	nan	nan	nan	nan	nan	nan
10	c	0	157537	0	nan	679	685	157537	0	0	123625	0	nan	65	4	123625	0	nan	nan	nan	nan	nan	nan
11	u	0	157544	0	nan	679	685	157544	0	0	123628	0	nan	65	4	123628	0	nan	nan	nan	nan	nan	nan
12	a	0	157548	0	nan	679	685	157548	0	0	123630	0	nan	65	4	123630	0	nan	nan	nan	nan	nan	nan
13	g	0	157549	0	nan	679	685	157549	0	0	123630	0	nan	65	4	123630	0	nan	nan	nan	nan	nan	nan
14	a	0	157553	0	nan	679	685	157553	0	0	123637	0	nan	65	4	123637	0	nan	nan	nan	nan	nan	nan
15	g	0	157553	0	nan	680	685	157553	0	0	123637	0	nan	66	4	123637	0	nan	nan	nan	nan	nan	nan
16	c	0	157553	0	nan	680	685	157553	0	0	123637	0	nan	67	4	123637	0	nan	nan	nan	nan	nan	nan
17	c	0	157553	0	nan	681	685	157553	0	0	123637	0	nan	67	4	123637	0	nan	nan	nan	nan	nan	nan
18	a	0	157553	0	nan	693	685	157553	0	0	123637	0	nan	69	4	123637	0	nan	nan	nan	nan	nan	nan
19	c	0	157553	0	nan	693	685	157553	0	0	123637	0	nan	71	4	123637	0	nan	nan	nan	nan	nan	nan
20	c	0	157553	0	nan	693	685	157553	0	0	123637	0	nan	71	4	123637	0	nan	nan	nan	nan	nan	nan
21	g	0	157553	0	nan	693	685	157553	0	0	123637	0	nan	71	4	123637	0	nan	nan	nan	nan	nan	nan
22	u	0	157553	0	nan	693	685	157553	0	0	123637	0	nan	72	4	123637	0	nan	nan	nan	nan	nan	nan
23	c	0	157553	0	nan	693	685	157553	0	0	123637	0	nan	72	4	123637	0	nan	nan	nan	nan	nan	nan
24	c	0	157553	0	nan	702	685	157551	0	0	123637	0	nan	73	4	123636	0	nan	nan	nan	nan	nan	nan
25	A	16	157551	137405	0.000116	702	685	157544	0	1	123636	108507	9e-06	73	4	123635	0	0.000107	3.1e-05	0.000107	3.1e-05	0.005586	0.001618	12.8889
26	G	1645	157546	136711	0.012033	702	685	157516	0	607	123632	108235	0.005608	73	4	123620	0	0.006425	0.000374	0.006425	0.000374	0.335446	0.019526	2.14568
27	G	700	157513	137265	0.0051	702	685	157382	0	358	123601	108560	0.003298	73	3	123507	0	0.001802	0.00026	0.001802	0.00026	0.094081	0.013574	1.54639
28	G	405	157494	135170	0.002996	702	685	157312	0	183	123598	106938	0.001711	73	3	123470	0	0.001285	0.000195	0.001285	0.000195	0.067089	0.010181	1.75102
29	A	2089	157459	137152	0.015231	692	680	157135	0	80	123567	108498	0.000737	74	3	123322	0	0.014494	0.000343	0.014494	0.000343	0.756724	0.017908	20.6662
30	G	2921	157443	137899	0.021182	667	660	157039	0	477	123550	108657	0.00439	74	3	123228	0	0.016792	0.00044	0.016792	0.00044	0.876701	0.022972	4.82506
31	C	767	157433	141718	0.005412	595	660	156985	0	118	123539	112040	0.001053	74	3	123192	0	0.004359	0.000218	0.004359	0.000218	0.227581	0.011382	5.1396
32	A	1252	157408	141086	0.008874	593	660	156882	0	88	123517	111692	0.000788	74	3	123116	0	0.008086	0.000264	0.008086	0.000264	0.422166	0.013783	11.2614
33	G	1825	157380	138281	0.013198	502	590	156781	0	412	123509	109860	0.00375	74	3	123048	0	0.009448	0.00036	0.009448	0.00036	0.493275	0.018795	3.51947
34	G	1812	157359	134425	0.01348	389	445	156691	0	227	123496	107174	0.002118	74	2	122994	0	0.011362	0.000346	0.011362	0.000346	0.593204	0.018064	6.36449
35	U	1424	157338	133929	0.010632	381	372	156576	0	202	123480	106700	0.001893	74	2	122937	0	0.008739	0.000312	0.008739	0.000312	0.456259	0.016289	5.61648
36	A	2686	157323	135121	0.019878	379	314	156494	0	63	123472	107899	0.000584	74	2	122894	0	0.019295	0.000391	0.019295	0.000391	1.00738	0.020414	34.0377
37	G	1963	157316	140754	0.013946	378	305	156463	0	329	123468	111163	0.00296	74	2	122870	0	0.010987	0.000355	0.010987	0.000355	0.573625	0.018534	4.71149
38	C	672	157301	140313	0.004789	378	305	156412	0	129	123463	111053	0.001162	74	2	122834	0	0.003628	0.000211	0.003628	0.000211	0.189416	0.011016	4.12134
39	U	966	157289	139640	0.006918	375	166	156343	0	143	123446	110622	0.001293	74	2	122771	0	0.005625	0.000247	0.005625	0.000247	0.293678	0.012896	5.35035
40	G	2583	157264	139490	0.018517	288	145	156239	0	516	123429	110007	0.004691	74	1	122693	0	0.013827	0.000419	0.013827	0.000419	0.7219	0.021876	3.94735
41	C	458	157250	141751	0.003231	284	145	156188	0	120	123424	111767	0.001074	79	1	122663	0	0.002157	0.00018	0.002157	0.00018	0.112616	0.009398	3.00838
42	U	595	157237	141623	0.004201	284	144	156112	0	100	123412	111748	0.000895	79	1	122602	0	0.003306	0.000194	0.003306	0.000194	0.172605	0.010129	4.69385
43	G	1683	157215	137103	0.012275	281	140	156003	0	533	123395	108137	0.004929	79	1	122521	0	0.007347	0.000368	0.007347	0.000368	0.383583	0.019213	2.49036
44	G	929	157200	136979	0.006782	280	140	155915	0	311	123386	107997	0.00288	79	1	122456	0	0.003902	0.000276	0.003902	0.000276	0.203721	0.01441	2.35486
45	G	1164	157187	136272	0.008542	280	133	155841	0	409	123382	107429	0.003807	78	1	122402	0	0.004735	0.000313	0.004735	0.000313	0.247212	0.016342	2.24376
46	C	827	157171	135727	0.006093	279	50	155754	0	188	123369	107361	0.001751	79	1	122352	0	0.004342	0.000247	0.004342	0.000247	0.226694	0.012896	3.47973
47	U	1560	157161	135213	0.011537	279	50	155695	0	911	123354	107045	0.00851	79	1	122297	0	0.003027	0.000406	0.003027	0.000406	0.158038	0.021197	1.3557
48	C	1990	157141	137435	0.01448	279	43	155591	0	276	123331	108871	0.002535	78	1	122180	0	0.011944	0.000359	0.011944	0.000359	0.62359	0.018743	5.71203
49	C	1060	157122	137275	0.007722	279	43	155522	0	219	123325	108832	0.002012	78	1	122128	0	0.005709	0.000273	0.005709	0.000273	0.298064	0.014253	3.83797
50	G	1908	157100	137391	0.013887	279	43	155423	0	1019	123305	108636	0.00938	78	1	122039	0	0.004507	0.000433	0.004507	0.000433	0.235308	0.022607	1.48049
51	G	1125	157095	137717	0.008169	279	43	155399	0	604	123300	108555	0.005564	78	1	122020	0	0.002605	0.000333	0.002605	0.000333	0.136006	0.017386	1.46819
52	G	454	157081	140835	0.003224	278	43	155295	0	378	123293	111004	0.003405	127	0	121975	0	-0.000182	0.000231	-0.000182	0.000231	-0.009502	0.01206	0.946843
53	G	389	157070	137119	0.002837	279	43	155192	0	221	123287	108340	0.00204	127	0	121928	0	0.000797	0.000199	0.000797	0.000199	0.041611	0.01039	1.39069
54	A	386	157054	138458	0.002788	279	43	155105	0	58	123279	109925	0.000528	126	0	121884	0	0.00226	0.000158	0.00226	0.000158	0.117993	0.008249	5.2803
55	C	890	157047	139518	0.006379	279	43	155051	0	86	123273	110475	0.000778	126	0	121859	0	0.005601	0.00023	0.005601	0.00023	0.292425	0.012008	8.19923
56	A	1106	157019	144859	0.007635	258	19	154915	0	36	123260	115083	0.000313	126	0	121789	0	0.007322	0.000235	0.007322	0.000235	0.382278	0.012269	24.393
57	C	1897	156996	137465	0.0138	261	19	154790	0	304	123239	109944	0.002765	126	0	121698	0	0.011035	0.000354	0.011035	0.000354	0.576131	0.018482	4.99096
58	U	8069	156960	129711	0.062208	261	18	154541	0	330	123194	103551	0.003187	125	0	121475	0	0.059021	0.000714	0.059021	0.000714	3.08146	0.037278	19.5193
59	U	818	156934	126731	0.006455	261	15	154382	0	147	123177	101197	0.001453	125	0	121365	0	0.005002	0.000256	0.005002	0.000256	0.261152	0.013366	4.44253
60	U	926	156905	119566	0.007745	261	15	154220	0	109	123154	95721	0.001139	125	0	121236	0	0.006606	0.000277	0.006606	0.000277	0.344896	0.014462	6.79982
61	G	4171	156878	125739	0.033172	260	15	154015	0	234	123140	101707	0.002301	115	0	121079	0	0.030871	0.000535	0.030871	0.000535	1.61176	0.027932	14.4163
62	C	1877	156862	127603	0.01471	259	14	153902	0	119	123126	101437	0.001173	115	0	121001	0	0.013537	0.000356	0.013537	0.000356	0.70676	0.018587	12.5405
63	G	1149	156833	124108	0.009258	257	8	153767	0	217	123109	100362	0.002162	115	0	120873	0	0.007096	0.00031	0.007096	0.00031	0.370478	0.016185	4.28215
64	U	1284	156808	120454	0.01066	255	8	153618	0	130	123096	97184	0.001338	115	0	120770	0	0.009322	0.00032	0.009322	0.00032	0.486697	0.016707	7.96712
65	U	555	156782	119715	0.004636	251	5	153498	0	83	123078	96951	0.000856	115	0	120653	0	0.00378	0.000218	0.00378	0.000218	0.197352	0.011382	5.41589
66	C	1137	156765	124628	0.009123	249	3	153420	0	160	123072	98167	0.00163	115	0	120617	0	0.007493	0.0003	0.007493	0.0003	0.391206	0.015663	5.59693
67	G	1528	156759	132305	0.011549	249	1	153386	0	546	123064	104615	0.005219	115	0	120581	0	0.00633	0.00037	0.00633	0.00037	0.330486	0.019318	2.21288
68	G	1117	156747	133900	0.008342	249	1	153333	0	258	123061	105722	0.00244	115	0	120546	0	0.005902	0.000292	0.005902	0.000292	0.30814	0.015245	3.41885
69	G	727	156731	137138	0.005301	249	1	153271	0	434	123054	108894	0.003986	115	0	120512	0	0.001316	0.000274	0.001316	0.000274	0.068708	0.014305	1.3299
70	C	268	156716	134707	0.00199	249	1	153201	0	131	123048	107334	0.00122	114	0	120469	0	0.000769	0.000162	0.000769	0.000162	0.040149	0.008458	1.63115
71	U	615	156705	134193	0.004583	249	1	153143	0	154	123042	107364	0.001434	114	0	120434	0	0.003149	0.000218	0.003149	0.000218	0.164408	0.011382	3.19596
72	G	902	156690	130577	0.006908	249	1	153073	0	480	123032	104030	0.004614	114	0	120365	0	0.002294	0.000312	0.002294	0.000312	0.119769	0.016289	1.49718
73	G	739	156667	131855	0.005605	249	1	152984	0	358	123024	104455	0.003427	114	0	120306	0	0.002177	0.000274	0.002177	0.000274	0.11366	0.014305	1.63554
74	G	613	156650	132200	0.004637	249	1	152883	0	168	123020	105118	0.001598	116	0	120256	0	0.003039	0.000224	0.003039	0.000224	0.158665	0.011695	2.90175
75	A	4235	156639	135293	0.031302	249	1	152806	0	92	123016	107231	0.000858	116	0	120207	0	0.030444	0.000489	0.030444	0.000489	1.58946	0.02553	36.4825
76	G	639	156631	138474	0.004615	249	1	152721	0	271	123008	109998	0.002464	116	0	120143	0	0.002151	0.000236	0.002151	0.000236	0.112303	0.012321	1.87297
77	C	236	156629	135770	0.001738	249	1	152669	0	101	123007	108165	0.000934	116	0	120121	0	0.000804	0.000146	0.000804	0.000146	0.041976	0.007623	1.86081
78	G	593	156623	132192	0.004486	249	1	152604	0	182	123000	105557	0.001724	116	0	120072	0	0.002762	0.000224	0.002762	0.000224	0.144203	0.011695	2.60209
79	U	2434	156614	131843	0.018461	249	1	152538	0	125	122994	105248	0.001188	116	0	120010	0	0.017274	0.000389	0.017274	0.000389	0.901866	0.020309	15.5396
80	G	621	156607	136008	0.004566	249	1	152496	0	277	122990	108360	0.002556	116	0	119986	0	0.00201	0.000239	0.00201	0.000239	0.104941	0.012478	1.78638
81	C	730	156600	134424	0.005431	249	1	152419	0	178	122985	108433	0.001642	116	0	119923	0	0.003789	0.000236	0.003789	0.000236	0.197822	0.012321	3.30755
82	U	1454	156586	127148	0.011435	249	1	152302	0	420	122969	102366	0.004103	116	0	119831	0	0.007333	0.000361	0.007333	0.000361	0.382852	0.018848	2.78699
83	U	551	156579	126183	0.004367	248	1	152210	0	131	122964	101331	0.001293	86	0	119781	0	0.003074	0.000218	0.003074	0.000218	0.160492	0.011382	3.37742
84	U	717	156570	124847	0.005743	202	1	152108	0	504	122957	99157	0.005083	80	0	119725	0	0.00066	0.000312	0.00066	0.000312	0.034458	0.016289	1.12984
85	C	831	156549	125268	0.006634	202	1	151897	0	216	122948	100226	0.002155	76	0	119590	0	0.004479	0.000273	0.004479	0.000273	0.233846	0.014253	3.07842
86	C	476	156532	125123	0.003804	202	1	151693	0	184	122934	100860	0.001824	75	0	119415	0	0.00198	0.00022	0.00198	0.00022	0.103375	0.011486	2.08553
87	A	2261	156519	130806	0.017285	202	0	151628	0	42	122927	104191	0.000403	75	0	119372	0	0.016882	0.000369	0.016882	0.000369	0.8814	0.019265	42.8908
88	C	1231	156513	132733	0.009274	202	0	151570	0	103	122923	106313	0.000969	75	0	119329	0	0.008305	0.000281	0.008305	0.000281	0.4336	0.014671	9.57069
89	G	1874	156499	130409	0.01437	202	0	151462	0	149	122918	104492	0.001426	75	0	119261	0	0.012944	0.000352	0.012944	0.000352	0.675799	0.018378	10.0771
90	A	1083	156496	131426	0.00824	202	0	151425	0	44	122918	104471	0.000421	75	0	119234	0	0.007819	0.000258	0.007819	0.000258	0.408226	0.01347	19.5724
91	C	435	156493	130057	0.003345	202	0	151403	0	76	122914	102648	0.00074	75	0	119204	0	0.002604	0.000181	0.002604	0.000181	0.135953	0.00945	4.52027
92	G	1233	156478	131431	0.009381	203	0	151281	0	658	122911	103530	0.006356	75	0	119117	0	0.003026	0.000364	0.003026	0.000364	0.157986	0.019004	1.47593
93	G	343	156472	126256	0.002717	221	0	151241	0	237	122907	98892	0.002397	97	0	119078	0	0.00032	0.000214	0.00032	0.000214	0.016707	0.011173	1.1335
94	U	228	156466	132119	0.001726	221	0	151148	0	139	122905	103866	0.001338	97	0	119008	0	0.000387	0.000161	0.000387	0.000161	0.020205	0.008406	1.28999
95	G	285	156463	131786	0.002163	222	0	151116	0	136	122903	103704	0.001311	98	1	118983	0	0.000851	0.00017	0.000851	0.00017	0.04443	0.008876	1.64989
96	A	617	156459	137480	0.004488	222	0	151065	0	53	122898	108728	0.000487	98	1	118933	0	0.004	0.000193	0.004	0.000193	0.208838	0.010076	9.21561
97	C	544	156458	135310	0.00402	222	0	151030	0	59	122897	107574	0.000548	99	1	118907	0	0.003472	0.000187	0.003472	0.000187	0.181271	0.009763	7.33577
98	A	1891	156453	137048	0.013798	222	0	150979	0	36	122893	109362	0.000329	99	1	118876	0	0.013469	0.000322	0.013469	0.000322	0.703209	0.016811	41.9392
99	C	1131	156454	127522	0.008869	221	0	150939	0	58	122889	101037	0.000574	98	1	118844	0	0.008295	0.000274	0.008295	0.000274	0.433078	0.014305	15.4512
100	G	3236	156437	128512	0.025181	221	0	150814	0	329	122886	101733	0.003234	99	1	118783	0	0.021947	0.000477	0.021947	0.000477	1.14584	0.024904	7.78633
101	C	5325	156430	126898	0.041963	234	0	150762	0	3381	122880	100435	0.033664	105	2	118747	0	0.008299	0.000816	0.008299	0.000816	0.433286	0.042603	1.24652
102	U	1602	156419	130632	0.012263	234	0	150697	0	182	122874	105711	0.001722	105	2	118706	0	0.010542	0.000332	0.010542	0.000332	0.550392	0.017334	7.12137
103	U	2272	156415	121000	0.018777	1314	2	150635	0	381	122869	95672	0.003982	1099	2	118656	0	0.014795	0.000444	0.014795	0.000444	0.772439	0.023181	4.71547
104	C	1299	156408	120141	0.010812	1314	2	150532	0	294	122862	95195	0.003088	1099	2	118568	0	0.007724	0.00035	0.007724	0.00035	0.403266	0.018273	3.5013
105	C	916	156404	120952	0.007573	1314	2	150485	0	575	122859	95458	0.006024	1100	2	118530	0	0.00155	0.000355	0.00155	0.000355	0.080925	0.018534	1.25714
106	C	767	156396	127983	0.005993	1314	2	150399	0	472	122855	102126	0.004622	1100	2	118488	0	0.001371	0.000303	0.001371	0.000303	0.071579	0.015819	1.29662
107	U	561	156391	129079	0.004346	1314	2	150341	0	143	122852	103322	0.001384	1100	2	118452	0	0.002962	0.000217	0.002962	0.000217	0.154644	0.011329	3.14017
108	G	863	156394	129260	0.006676	1314	2	150316	0	329	122854	104030	0.003163	1101	2	118437	0	0.003514	0.000286	0.003514	0.000286	0.183464	0.014932	2.11065
109	G	685	156394	129819	0.005277	1314	2	150267	0	142	122852	104296	0.001362	1101	2	118410	0	0.003915	0.000232	0.003915	0.000232	0.2044	0.012113	3.87445
110	A	1447	156390	126629	0.011427	1314	2	150210	0	84	122844	102148	0.000822	1108	2	118368	0	0.010605	0.000314	0.010605	0.000314	0.553681	0.016394	13.9015
111	U	823	156386	127030	0.006479	1314	2	150182	0	74	122838	102236	0.000724	1108	2	118340	0	0.005755	0.000241	0.005755	0.000241	0.300465	0.012582	8.9489
112	U	743	156376	126032	0.005895	1314	2	150113	0	92	122832	101076	0.00091	1108	2	118298	0	0.004985	0.000236	0.004985	0.000236	0.260264	0.012321	6.47802
113	G	456	156359	127367	0.00358	1332	2	149992	0	204	122825	100548	0.002029	1108	2	118229	0	0.001551	0.00022	0.001551	0.00022	0.080977	0.011486	1.76442
114	G	602	156355	129522	0.004648	1359	2	149941	0	595	122822	102459	0.005807	1141	2	118180	0	-0.001159	0.000304	-0.001159	0.000304	-0.060511	0.015872	0.800413
115	C	66	156351	124859	0.000529	1427	2	149877	0	72	122814	101725	0.000708	1133	2	118105	0	-0.000179	0.000106	-0.000179	0.000106	-0.009345	0.005534	0.747175
116	A	944	156343	126674	0.007452	1427	2	149746	0	820	122798	103950	0.007888	1133	2	117992	0	-0.000436	0.000367	-0.000436	0.000367	-0.022763	0.019161	0.944726
117	G	707	156340	124228	0.005691	1427	2	149682	0	371	122793	102690	0.003613	1133	2	117944	0	0.002078	0.000285	0.002078	0.000285	0.108491	0.01488	1.57515
118	C	1126	156328	129639	0.008686	1427	2	149604	0	140	122785	104594	0.001339	1133	2	117889	0	0.007347	0.000282	0.007347	0.000282	0.383583	0.014723	6.48693
119	C	328	156324	119357	0.002748	1427	2	149493	0	118	122779	99154	0.00119	1133	2	117836	0	0.001558	0.000187	0.001558	0.000187	0.081342	0.009763	2.30924
120	A	2615	156311	115088	0.022722	1427	2	149380	0	83	122775	98230	0.000845	1133	2	117804	0	0.021877	0.000454	0.021877	0.000454	1.14219	0.023703	26.8899
121	G	2412	156306	116966	0.020621	1427	2	149328	0	170	122775	99808	0.001703	1133	2	117778	0	0.018918	0.00044	0.018918	0.00044	0.987699	0.022972	12.1086
122	A	12707	156302	129357	0.098232	1427	2	149275	0	40	122773	104770	0.000382	1133	2	117752	0	0.09785	0.000874	0.09785	0.000874	5.1087	0.045631	257.152
123	C	179	156302	128627	0.001392	1448	2	149246	0	83	122772	104020	0.000798	1137	2	117732	0	0.000594	0.000136	0.000594	0.000136	0.031012	0.0071	1.74436
124	U	140	156292	128885	0.001086	1448	2	149165	0	105	122762	104381	0.001006	1137	2	117663	0	8e-05	0.000134	8e-05	0.000134	0.004177	0.006996	1.07952
125	G	482	156283	127642	0.003776	1448	2	149058	0	392	122751	103046	0.003804	1137	2	117572	0	-2.8e-05	0.000258	-2.8e-05	0.000258	-0.001462	0.01347	0.992639
126	C	384	156263	125020	0.003072	1448	2	148868	0	190	122737	100332	0.001894	1137	2	117425	0	0.001178	0.000208	0.001178	0.000208	0.061503	0.01086	1.62196
127	C	9941	156237	116586	0.085268	1448	2	148568	0	7815	122714	92466	0.084518	1137	2	117127	0	0.00075	0.001283	nan	nan	nan	nan	1.00887
128	U	554	156220	108282	0.005116	1448	2	148350	0	153	122698	85508	0.001789	1137	2	116954	0	0.003327	0.000261	0.003327	0.000261	0.173701	0.013627	2.8597
129	U	651	156202	101703	0.006401	1448	2	148049	0	462	122675	81063	0.005699	1138	2	116684	0	0.000702	0.000365	0.000702	0.000365	0.036651	0.019056	1.12318
130	C	299	156182	104059	0.002873	1448	2	147747	0	114	122656	82439	0.001383	1137	2	116402	0	0.001491	0.000211	0.001491	0.000211	0.077844	0.011016	2.07737
131	C	943	156172	108691	0.008676	1448	2	147684	0	455	122650	86470	0.005262	1137	2	116351	0	0.003414	0.000375	0.003414	0.000375	0.178243	0.019579	1.6488
132	G	1241	156164	116905	0.010615	1450	2	147628	0	564	122646	92218	0.006116	1128	2	116300	0	0.0045	0.000396	0.0045	0.000396	0.234943	0.020675	1.73561
133	G	1521	156163	124153	0.012251	1450	2	147595	0	382	122640	97980	0.003899	1128	2	116265	0	0.008352	0.000372	0.008352	0.000372	0.436053	0.019422	3.14209
134	G	348	156146	126455	0.002752	1450	2	147483	0	148	122628	99190	0.001492	1128	2	116150	0	0.00126	0.000192	0.00126	0.000192	0.065784	0.010024	1.8445
135	U	520	156133	126665	0.004105	1450	2	147342	0	443	122620	100000	0.00443	1128	2	116002	0	-0.000325	0.000277	-0.000325	0.000277	-0.016968	0.014462	0.926637
136	C	751	156126	120637	0.006225	1450	2	147258	0	171	122614	97919	0.001746	1128	2	115935	0	0.004479	0.000264	0.004479	0.000264	0.233846	0.013783	3.56529
137	A	2239	156121	126710	0.01767	1450	2	147187	0	65	122611	101509	0.00064	1127	2	115865	0	0.01703	0.000382	0.01703	0.000382	0.889127	0.019944	27.6094
138	C	972	156114	123595	0.007864	1450	2	147152	0	82	122609	98671	0.000831	1127	2	115834	0	0.007033	0.000268	0.007033	0.000268	0.367189	0.013992	9.4633
139	U	307	156111	124593	0.002464	1450	2	147065	0	119	122602	98502	0.001208	1127	2	115749	0	0.001256	0.000179	0.001256	0.000179	0.065575	0.009345	2.03974
140	G	740	156142	123482	0.005993	1451	2	147061	0	424	122593	97461	0.00435	1127	2	115700	0	0.001642	0.000305	0.001642	0.000305	0.085728	0.015924	1.3777
141	C	482	156185	122883	0.003922	1452	2	147045	0	170	122589	96325	0.001765	1127	2	115652	0	0.002158	0.000224	0.002158	0.000224	0.112668	0.011695	2.2221
142	C	374	156237	122435	0.003055	1452	2	147095	0	130	122585	95676	0.001359	1127	2	115607	0	0.001696	0.000198	0.001696	0.000198	0.088547	0.010337	2.24798
143	A	1274	156379	117348	0.010857	1452	2	147290	0	28	122583	91515	0.000306	1126	2	115559	0	0.010551	0.00031	0.010551	0.00031	0.550862	0.016185	35.4804
144	U	444	156382	120820	0.003675	1452	2	147198	0	54	122579	94262	0.000573	1126	1	115504	0	0.003102	0.000191	0.003102	0.000191	0.161954	0.009972	6.41361
145	G	1294	157163	125417	0.010318	1450	2	148752	0	299	122584	95992	0.003115	1126	1	115503	0	0.007203	0.000339	0.007203	0.000339	0.376065	0.017699	3.31236
146	G	633	157901	127986	0.004946	1449	2	149922	0	181	122613	97470	0.001857	1126	1	115516	0	0.003089	0.00024	0.003089	0.00024	0.161275	0.01253	2.66344
147	A	1360	158707	126074	0.010787	1447	2	145376	0	76	122697	91331	0.000832	1126	1	105479	0	0.009955	0.000308	0.009955	0.000308	0.519745	0.016081	12.9651
148	G	2217	160460	135063	0.016415	1448	2	153743	0	124	126651	108698	0.001141	1126	1	122831	0	0.015274	0.000363	0.015274	0.000363	0.797447	0.018952	14.3865
149	G	510	160783	137890	0.003699	1482	2	155468	0	12	126782	112062	0.000107	1126	1	123476	0	0.003592	0.000167	0.003592	0.000167	0.187536	0.008719	34.5701
150	A	385	160015	135401	0.002843	1517	2	150858	0	22	126020	108445	0.000203	1126	1	120002	0	0.002641	0.000151	0.002641	0.000151	0.137885	0.007884	14.0049
151	G	719	160053	134414	0.005349	1517	2	151742	0	321	126024	106518	0.003014	1122	1	120074	0	0.002336	0.000261	0.002336	0.000261	0.121961	0.013627	1.77472
152	C	517	160063	131868	0.003921	1517	1	151948	0	263	126024	102260	0.002572	1135	1	120097	0	0.001349	0.000234	0.001349	0.000234	0.070431	0.012217	1.52449
153	C	542	160033	125271	0.004327	1517	1	151873	0	151	126018	101712	0.001485	1135	1	120065	0	0.002842	0.000222	0.002842	0.000222	0.148379	0.011591	2.9138
154	G	1628	160016	126024	0.012918	1606	2	151868	0	879	126023	103203	0.008517	1135	1	120100	0	0.004401	0.00043	0.004401	0.00043	0.229774	0.02245	1.51673
155	C	220	160023	130563	0.001685	1641	2	151899	0	135	126025	107599	0.001255	1140	1	120120	0	0.00043	0.000157	0.00043	0.000157	0.02245	0.008197	1.34263
156	A	1451	160075	135580	0.010702	1651	2	152007	0	86	126036	109232	0.000787	1138	1	120192	0	0.009915	0.000294	0.009915	0.000294	0.517657	0.01535	13.5985
157	G	4875	160084	136543	0.035703	1651	2	152087	0	149	126045	109507	0.001361	1137	1	120254	0	0.034342	0.000523	0.034342	0.000523	1.79298	0.027306	26.2329
158	U	1088	160098	136028	0.007998	1663	2	152159	0	260	126049	109494	0.002375	1137	1	120289	0	0.005624	0.000284	0.005624	0.000284	0.293626	0.014827	3.36758
159	C	1248	160105	134912	0.00925	1663	2	152216	0	189	126053	109143	0.001732	1137	0	120318	0	0.007519	0.000291	0.007519	0.000291	0.392563	0.015193	5.34065
160	A	3738	160118	131531	0.028419	1663	2	152279	0	63	126057	106927	0.000589	1137	0	120336	0	0.02783	0.000471	0.02783	0.000471	1.45299	0.024591	48.2496
161	G	3981	160122	133979	0.029714	1663	2	152303	0	174	126065	106905	0.001628	1137	0	120357	0	0.028086	0.000487	0.028086	0.000487	1.46636	0.025426	18.2518
162	A	4384	160133	136284	0.032168	1681	2	152342	0	75	126074	108137	0.000694	1137	0	120397	0	0.031475	0.000492	0.031475	0.000492	1.64329	0.025687	46.3516
163	U	821	160140	137356	0.005977	1694	2	152372	0	378	126078	110620	0.003417	1138	0	120420	0	0.00256	0.000273	0.00256	0.000273	0.133656	0.014253	1.7492
164	C	804	160146	139711	0.005755	1694	2	152400	0	309	126084	112216	0.002754	1139	0	120444	0	0.003001	0.000256	0.003001	0.000256	0.156681	0.013366	2.08969
165	C	517	160152	137449	0.003761	1694	2	152420	0	244	126089	110246	0.002213	1152	0	120460	0	0.001548	0.000218	0.001548	0.000218	0.08082	0.011382	1.6995
166	U	325	160157	136601	0.002379	1694	2	152445	0	170	126096	109398	0.001554	1152	0	120478	0	0.000825	0.000178	0.000825	0.000178	0.043073	0.009293	1.53089
167	A	1821	160161	138323	0.013165	1700	2	152463	0	51	126096	110927	0.00046	1151	0	120483	0	0.012705	0.000315	0.012705	0.000315	0.663321	0.016446	28.6196
168	G	1228	160165	133384	0.009207	1706	2	152479	0	380	126100	108333	0.003508	1168	0	120503	0	0.005699	0.000318	0.005699	0.000318	0.297542	0.016603	2.62457
169	C	597	160170	134803	0.004429	1706	2	152500	0	123	126104	110433	0.001114	1168	0	120519	0	0.003315	0.000207	0.003315	0.000207	0.173074	0.010807	3.97576
170	G	4546	160177	118395	0.038397	1705	2	152535	0	139	126108	107565	0.001292	1164	0	120542	0	0.037105	0.00058	0.037105	0.00058	1.93723	0.030281	29.719
171	U	1178	160182	120592	0.009768	1704	2	152582	0	246	126113	108566	0.002266	1171	0	120556	0	0.007503	0.000319	0.007503	0.000319	0.391728	0.016655	4.31068
172	C	804	160186	117982	0.006815	1704	2	152600	0	121	126122	105541	0.001146	1171	0	120573	0	0.005668	0.000262	0.005668	0.000262	0.295923	0.013679	5.94677
173	G	1357	160201	130727	0.01038	1705	2	152659	0	178	126128	106500	0.001671	1171	0	120598	0	0.008709	0.000308	0.008709	0.000308	0.454692	0.016081	6.21185
174	A	1250	160223	134619	0.009285	1704	2	152749	0	50	126146	108509	0.000461	1171	0	120653	0	0.008825	0.000271	0.008825	0.000271	0.460749	0.014149	20.141
175	G	2582	160236	132413	0.0195	1704	2	152791	0	1253	126150	107468	0.011659	1171	0	120683	0	0.00784	0.000506	0.00784	0.000506	0.409322	0.026418	1.67253
176	C	1129	160244	127602	0.008848	1818	2	152838	0	440	126160	101851	0.00432	1171	0	120720	0	0.004528	0.000334	0.004528	0.000334	0.236404	0.017438	2.04815
177	C	1320	160257	124243	0.010624	1818	2	152908	0	189	126167	99349	0.001902	1171	0	120778	0	0.008722	0.000324	0.008722	0.000324	0.455371	0.016916	5.5857
178	C	1546	160282	123778	0.01249	1902	3	152978	0	487	126182	97173	0.005012	1171	0	120825	0	0.007478	0.00039	0.007478	0.00039	0.390422	0.020362	2.49202
179	C	1620	160298	126763	0.01278	1901	3	153033	0	936	126194	100428	0.00932	1170	0	120849	0	0.00346	0.00044	0.00346	0.00044	0.180645	0.022972	1.37124
180	C	1138	160329	130507	0.00872	1903	3	153162	0	448	126210	102667	0.004364	1170	0	120923	0	0.004356	0.000331	0.004356	0.000331	0.227424	0.017281	1.99817
181	U	2286	160375	132158	0.017297	1901	3	153408	0	729	126246	106225	0.006863	1168	0	121182	0	0.010435	0.000442	0.010435	0.000442	0.544806	0.023077	2.52033
182	C	2232	160424	133472	0.016723	1901	3	153630	0	366	126305	108239	0.003381	1166	0	121513	0	0.013341	0.000396	0.013341	0.000396	0.696527	0.020675	4.94617
183	U	429	160456	134888	0.00318	1901	3	153756	0	113	126331	111142	0.001017	1163	0	121645	0	0.002164	0.000181	0.002164	0.000181	0.112981	0.00945	3.12684
184	G	4237	160486	128207	0.033048	1900	3	153868	0	218	126367	109913	0.001983	1154	0	121781	0	0.031065	0.000525	0.031065	0.000525	1.62189	0.02741	16.6657
185	A	4868	160509	135678	0.035879	1899	3	153947	0	108	126380	112261	0.000962	1153	0	121830	0	0.034917	0.000523	0.034917	0.000523	1.823	0.027306	37.2963
186	G	4620	160528	135863	0.034005	1899	3	154025	0	129	126390	111085	0.001161	1153	0	121870	0	0.032844	0.000511	0.032844	0.000511	1.71477	0.026679	29.2894
187	U	516	160535	140448	0.003674	1927	3	154079	0	290	126392	113139	0.002563	1153	0	121883	0	0.001111	0.000221	0.001111	0.000221	0.058005	0.011538	1.43348
188	C	493	160543	134891	0.003655	1928	3	154142	0	190	126395	109464	0.001736	1154	0	121900	0	0.001919	0.000207	0.001919	0.000207	0.10019	0.010807	2.10541
189	A	394	160554	134412	0.002931	1928	3	154181	0	82	126398	109048	0.000752	1153	0	121919	0	0.002179	0.000169	0.002179	0.000169	0.113764	0.008823	3.89761
190	G	1162	160574	133559	0.0087	2035	3	154265	0	562	126405	108351	0.005187	1154	0	121956	0	0.003513	0.000336	0.003513	0.000336	0.183412	0.017542	1.67727
191	G	1806	160586	135719	0.013307	2035	3	154316	0	859	126415	109941	0.007813	1154	0	121991	0	0.005494	0.000411	0.005494	0.000411	0.286839	0.021458	1.70319
192	A	849	160601	127284	0.00667	2035	3	154382	0	90	126424	103999	0.000865	1154	0	122022	0	0.005805	0.000246	0.005805	0.000246	0.303076	0.012844	7.71098
193	A	1817	160614	125234	0.014509	2035	3	154428	0	71	126439	103916	0.000683	1152	1	122059	0	0.013826	0.00035	0.013826	0.00035	0.721848	0.018273	21.243
194	A	3506	160627	126103	0.027803	2086	10	154496	0	40	126448	103523	0.000386	1152	1	122121	0	0.027416	0.000474	0.027416	0.000474	1.43138	0.024747	72.0285
195	C	1519	160648	130229	0.011664	2085	10	154560	0	68	126457	106899	0.000636	1151	1	122181	0	0.011028	0.000309	0.011028	0.000309	0.575766	0.016133	18.3396
196	A	2152	160658	132034	0.016299	2085	10	154593	0	156	126464	105375	0.00148	1150	1	122234	0	0.014818	0.000371	0.014818	0.000371	0.77364	0.01937	11.0128
197	U	2097	160668	129199	0.016231	2125	10	154661	0	498	126484	103331	0.004819	1150	1	122311	0	0.011411	0.000415	0.011411	0.000415	0.595762	0.021667	3.36813
198	U	920	160690	131460	0.006998	2127	10	154753	0	137	126504	104950	0.001305	1149	1	122392	0	0.005693	0.000256	0.005693	0.000256	0.297229	0.013366	5.36245
199	U	221	160712	134204	0.001647	2127	10	154818	0	106	126525	109016	0.000972	1148	1	122455	0	0.000674	0.000146	0.000674	0.000146	0.035189	0.007623	1.69444
200	U	270	160720	134519	0.002007	2127	10	154861	0	166	126537	109843	0.001511	1148	1	122487	0	0.000496	0.000169	0.000496	0.000169	0.025896	0.008823	1.32826
201	C	623	160727	115933	0.005374	2126	10	154894	0	117	126550	110273	0.001061	1148	1	122513	0	0.004313	0.000237	0.004313	0.000237	0.225179	0.012374	5.06503
202	A	2153	160741	114664	0.018777	2126	10	154918	0	68	126561	110270	0.000617	1148	1	122540	0	0.01816	0.000412	0.01816	0.000412	0.948124	0.02151	30.4327
203	G	4050	160760	114235	0.035453	2120	10	154960	0	249	126568	110077	0.002262	1148	1	122569	0	0.033191	0.000575	0.033191	0.000575	1.73288	0.03002	15.6733
204	A	24088	160771	134615	0.17894	2125	11	154988	0	92	126576	111183	0.000827	1149	1	122597	0	0.178112	0.001156	0.178112	0.001156	9.29913	0.060354	216.372
205	C	1703	160805	135556	0.012563	2125	11	155128	0	165	126585	110403	0.001495	1149	1	122625	0	0.011069	0.000326	0.011069	0.000326	0.577907	0.01702	8.40334
206	C	1057	160848	137049	0.007713	2125	11	155255	0	240	126601	111692	0.002149	1148	1	122713	0	0.005564	0.000275	0.005564	0.000275	0.290493	0.014358	3.58911
207	U	501	160859	128341	0.003904	2124	11	155306	0	111	126608	106980	0.001038	1148	1	122746	0	0.002866	0.0002	0.002866	0.0002	0.149632	0.010442	3.76108
208	A	9382	160868	131228	0.071494	2124	11	155351	0	53	126620	107225	0.000494	1148	1	122789	0	0.071	0.000741	0.071	0.000741	3.70687	0.038687	144.725
209	U	707	160889	130787	0.005406	2156	18	155432	0	66	126630	106951	0.000617	1148	1	122828	0	0.004789	0.000217	0.004789	0.000217	0.250031	0.011329	8.76175
210	G	1813	160909	138474	0.013093	2196	21	155483	0	401	126638	112110	0.003577	1148	1	122865	0	0.009516	0.000356	0.009516	0.000356	0.496825	0.018587	3.66033
211	G	719	160929	137741	0.00522	2196	21	155551	0	209	126649	111967	0.001867	1148	1	122900	0	0.003353	0.000234	0.003353	0.000234	0.175058	0.012217	2.79593
212	A	556	160948	132968	0.004181	2196	21	155623	0	60	126662	107955	0.000556	1148	1	122940	0	0.003626	0.000191	0.003626	0.000191	0.189312	0.009972	7.51978
213	A	618	160960	128838	0.004797	2195	21	155662	0	57	126667	101907	0.000559	1147	1	122972	0	0.004237	0.000207	0.004237	0.000207	0.221212	0.010807	8.5814
214	A	1355	160967	128597	0.010537	2195	21	155694	0	24	126676	101644	0.000236	1147	1	123000	0	0.010301	0.00029	0.010301	0.00029	0.53781	0.015141	44.6483
215	C	783	160978	134996	0.0058	2195	21	155753	0	107	126686	106209	0.001007	1147	1	123044	0	0.004793	0.000229	0.004793	0.000229	0.25024	0.011956	5.75968
216	U	1926	160985	141210	0.013639	2195	21	155788	0	172	126700	113210	0.001519	1147	1	123089	0	0.01212	0.000332	0.01212	0.000332	0.632779	0.017334	8.97893
217	A	3822	161019	140217	0.027258	3102	25	155885	0	48	126743	113475	0.000423	2124	6	123197	0	0.026835	0.000445	0.026835	0.000445	1.40104	0.023233	64.4397
218	C	3894	161044	135897	0.028654	3103	25	155996	0	95	126785	107912	0.00088	2124	6	123285	0	0.027774	0.000468	0.027774	0.000468	1.45007	0.024434	32.5614
219	U	636	161057	134142	0.004741	3145	25	156045	0	252	126793	106153	0.002374	2124	6	123310	0	0.002367	0.00024	0.002367	0.00024	0.12358	0.01253	1.99705
220	U	479	161070	133127	0.003598	3145	25	156106	0	420	126803	105672	0.003975	2123	6	123356	0	-0.000376	0.000254	-0.000376	0.000254	-0.019631	0.013261	0.905157
221	C	856	161081	138492	0.006181	3144	25	156159	0	154	126814	110394	0.001395	2122	6	123398	0	0.004786	0.000239	0.004786	0.000239	0.249875	0.012478	4.43082
222	C	454	161096	138252	0.003284	3144	25	156199	0	244	126823	110888	0.0022	2122	6	123424	0	0.001083	0.000209	0.001083	0.000209	0.056543	0.010912	1.49273
223	U	221	161115	136353	0.001621	3144	25	156245	0	177	126832	109913	0.00161	2122	6	123473	0	1e-05	0.000163	1e-05	0.000163	0.000522	0.00851	1.00683
224	G	2296	161140	133610	0.017184	3144	26	156307	0	621	126849	110376	0.005626	2121	6	123528	0	0.011558	0.000424	0.011558	0.000424	0.603437	0.022137	3.05439
225	A	1663	161213	130571	0.012736	3144	26	156472	0	55	126926	107549	0.000511	2121	6	123673	0	0.012225	0.00032	0.012225	0.00032	0.638261	0.016707	24.9237
226	A	5569	161236	126304	0.044092	3144	26	156530	0	54	126939	102032	0.000529	2121	6	123715	0	0.043563	0.000595	0.043563	0.000595	2.2744	0.031065	83.3497
227	A	1462	161259	122686	0.011917	3144	26	156600	0	35	126956	99917	0.00035	2120	6	123758	0	0.011566	0.000317	0.011566	0.000317	0.603855	0.01655	34.0486
228	A	5670	161287	124309	0.045612	3145	26	156675	0	49	126981	100755	0.000486	2120	6	123819	0	0.045126	0.00061	0.045126	0.00061	2.35601	0.031848	93.8519
229	C	3555	161340	126315	0.028144	3145	26	156813	0	102	127026	103042	0.00099	2120	6	123929	0	0.027154	0.000482	0.027154	0.000482	1.4177	0.025165	28.4283
230	A	1654	161379	119064	0.013892	3138	26	156957	0	20	127057	94128	0.000212	2102	6	124035	0	0.013679	0.000345	0.013679	0.000345	0.714173	0.018012	65.5283
231	A	4026	161458	119406	0.033717	3136	26	157223	0	42	127144	93790	0.000448	2102	6	124256	0	0.033269	0.000536	0.033269	0.000536	1.73696	0.027984	75.2612
232	C	1255	161868	126791	0.009898	3145	26	158332	0	69	127595	99648	0.000692	2106	6	125357	0	0.009206	0.000292	0.009206	0.000292	0.48064	0.015245	14.3035
233	G	2986	162118	142704	0.020924	3148	26	158849	0	358	127902	114955	0.003114	2111	6	125875	0	0.01781	0.000417	0.01781	0.000417	0.929851	0.021771	6.71933
234	U	1881	162221	144342	0.013032	3145	26	159049	0	188	127986	115886	0.001622	2112	7	126005	0	0.011409	0.000323	0.011409	0.000323	0.595658	0.016864	8.03453
235	U	668	162304	142603	0.004684	3143	26	159266	0	246	128077	114185	0.002154	2113	7	126176	0	0.00253	0.000227	0.00253	0.000227	0.13209	0.011852	2.17456
236	C	1651	162329	143276	0.011523	3145	95	159331	0	156	128096	115145	0.001355	2114	7	126231	0	0.010168	0.000304	0.010168	0.000304	0.530866	0.015872	8.50406
237	U	430	162360	145941	0.002946	3145	95	159415	0	110	128105	117717	0.000934	2114	7	126261	0	0.002012	0.000168	0.002012	0.000168	0.105045	0.008771	3.15418
238	G	2990	162548	144141	0.020744	3147	95	159433	188	229	128325	117346	0.001951	2139	7	126272	220	0.018792	0.000401	0.018792	0.000401	0.98112	0.020936	10.6325
239	U	3500	162841	145663	0.024028	3150	96	159479	481	798	128550	116494	0.00685	2142	7	126287	445	0.017178	0.000473	0.017178	0.000473	0.896854	0.024695	3.50774
240	C	1540	163114	141366	0.010894	3153	98	159541	754	670	128796	113942	0.00588	2146	8	126306	691	0.005014	0.000359	0.005014	0.000359	0.261778	0.018743	1.85272
241	C	823	163326	137822	0.005971	3155	99	159589	966	274	128980	109321	0.002506	2146	8	126324	875	0.003465	0.000257	0.003465	0.000257	0.180906	0.013418	2.38268
242	C	1443	164058	135472	0.010652	3165	101	159622	1698	1280	129860	107589	0.011897	2159	8	126348	1755	-0.001245	0.000435	-0.001245	0.000435	-0.065001	0.022711	0.895352
243	C	1468	171289	132311	0.011095	3229	102	159643	8929	1069	137872	103613	0.010317	2210	10	126361	9767	0.000778	0.000428	0.000778	0.000428	0.040619	0.022346	1.07541
244	C	1530	182455	132177	0.011575	3312	114	159695	20095	708	149442	104057	0.006804	2300	14	126388	21337	0.004771	0.000391	0.004771	0.000391	0.249091	0.020414	1.70121
245	U	971	211648	133252	0.007287	3564	158	159829	49288	322	180470	104776	0.003073	2566	34	126499	52365	0.004214	0.00029	0.004214	0.00029	0.220011	0.015141	2.3713
246	U	531	234649	140211	0.003787	3764	267	159988	72289	106	205991	111882	0.000947	2777	50	126615	77886	0.00284	0.000188	0.00284	0.000188	0.148275	0.009815	3.99894
247	G	1258	310648	142877	0.008805	4429	398	160232	148288	354	290444	114055	0.003104	3543	93	126832	162339	0.005701	0.000298	0.005701	0.000298	0.297646	0.015558	2.83666
248	C	751	506911	140954	0.005328	6670	754	160313	344551	134	513773	112152	0.001195	5578	220	126890	385668	0.004133	0.00022	0.004133	0.00022	0.215782	0.011486	4.45858
249	C	774	507399	140638	0.005503	6676	754	160372	345039	193	514344	112045	0.001723	5581	219	126954	386239	0.003781	0.000233	0.003781	0.000233	0.197404	0.012165	3.19385
250	G	1880	507883	138927	0.013532	6654	754	160485	345523	170	514813	113680	0.001495	5577	219	127029	386708	0.012037	0.000333	0.012037	0.000333	0.628445	0.017386	9.05151
251	U	4413	508107	144940	0.030447	6655	754	160563	345747	743	515029	116863	0.006358	5578	219	127132	386924	0.024089	0.000514	0.024089	0.000514	1.25767	0.026836	4.78877
252	C	2783	508279	142364	0.019548	6656	798	160648	345919	306	515148	114606	0.00267	5579	220	127173	387043	0.016878	0.000401	0.016878	0.000401	0.881191	0.020936	7.32135
253	C	1009	508387	143306	0.007041	6656	799	160758	346027	249	515223	114476	0.002175	5577	220	127235	387118	0.004866	0.000261	0.004866	0.000261	0.254051	0.013627	3.23724
254	C	997	508429	139103	0.007167	6657	799	160812	346069	291	515275	111994	0.002598	5577	219	127272	387170	0.004569	0.000273	0.004569	0.000273	0.238545	0.014253	2.75866
255	A	3023	508492	135377	0.02233	6658	800	160841	346132	53	515314	110824	0.000478	5577	219	127303	387209	0.021852	0.000411	0.021852	0.000411	1.14088	0.021458	46.7155
256	A	2835	508552	137535	0.020613	6669	1005	160888	346192	54	515362	112420	0.00048	5590	221	127341	387257	0.020133	0.000393	0.020133	0.000393	1.05113	0.020518	42.9437
257	G	1637	508624	138729	0.0118	6673	1008	160954	346264	461	515465	112872	0.004084	5590	222	127393	387360	0.007716	0.000348	0.007716	0.000348	0.402848	0.018169	2.88932
258	C	760	508677	142579	0.00533	6673	1008	161000	346317	177	515530	115298	0.001535	5594	222	127420	387425	0.003795	0.000225	0.003795	0.000225	0.198135	0.011747	3.47231
259	A	2221	508738	134553	0.016507	6696	1009	161116	346317	55	515609	110679	0.000497	5596	223	127542	387425	0.01601	0.000357	0.01601	0.000357	0.835874	0.018639	33.2133
260	A	3857	508795	137393	0.028073	6697	1071	161231	346317	48	515645	111791	0.000429	5600	226	127616	387425	0.027643	0.000456	0.027643	0.000456	1.44323	0.023808	65.4382
261	U	1099	508852	134387	0.008178	6704	1331	161363	346317	92	515694	110772	0.000831	5626	227	127709	387425	0.007347	0.000261	0.007347	0.000261	0.383583	0.013627	9.84116
262	G	2185	508914	136716	0.015982	6879	1360	161507	346317	319	515735	113920	0.0028	5676	227	127773	387425	0.013182	0.000376	0.013182	0.000376	0.688225	0.019631	5.70786
263	G	1813	508975	134045	0.013525	6882	1361	161650	346317	208	515792	114126	0.001823	5758	227	127863	387425	0.011703	0.000342	0.011703	0.000342	0.611007	0.017856	7.41909
264	A	2586	509045	134728	0.019194	6974	1548	161797	346317	57	515844	113748	0.000501	5815	227	127964	387425	0.018693	0.000383	0.018693	0.000383	0.975952	0.019996	38.3114
265	U	5541	509111	140966	0.039307	7142	1550	161935	346317	118	515895	114094	0.001034	6257	227	128059	387425	0.038273	0.000537	0.038273	0.000537	1.99821	0.028036	38.0145
266	G	714	509239	138143	0.005169	7469	1575	162223	346317	181	515965	113128	0.0016	6677	229	128203	387425	0.003569	0.000227	0.003569	0.000227	0.186336	0.011852	3.23062
267	A	5636	509402	142322	0.0396	7606	1577	162539	346317	309	516098	114419	0.002701	6827	230	128436	387425	0.0369	0.000549	0.0369	0.000549	1.92653	0.028663	14.6612
268	U	7927	509494	412464	0.019219	7756	1580	162763	346302	420	516133	444387	0.000945	6897	230	128514	387412	0.018274	0.000221	0.018274	0.000221	0.954076	0.011538	20.3376
269	U	1862	509604	412809	0.004511	7820	1634	163069	346214	324	516163	445476	0.000727	6905	231	128621	387370	0.003783	0.000112	0.003783	0.000112	0.197508	0.005847	6.20495
270	U	3309	509638	431206	0.007674	8022	1635	163303	345858	306	516179	453024	0.000675	6906	231	128734	387170	0.006998	0.000139	0.006998	0.000139	0.365362	0.007257	11.3689
271	G	11314	509583	421694	0.02683	8040	1636	163434	345150	783	516110	454383	0.001723	6907	231	128804	386683	0.025107	0.00026	0.025107	0.00026	1.31082	0.013574	15.5717
272	A	18941	509556	435619	0.043481	8114	1636	163477	344732	331	516072	451568	0.000733	6912	231	128832	386158	0.042748	0.000318	0.042748	0.000318	2.23185	0.016603	59.3192
273	U	2643	509494	442031	0.005979	8183	1636	163503	344362	332	516022	457448	0.000726	6935	231	128856	385842	0.005253	0.000123	0.005253	0.000123	0.274256	0.006422	8.23554
274	G	6861	509446	296957	0.023104	8175	1636	163513	344037	1348	515969	342461	0.003936	6937	231	128864	385566	0.019168	0.000299	0.019168	0.000299	1.00075	0.015611	5.86992
275	C	5046	509421	299323	0.016858	8175	1636	163513	343925	509	515943	345046	0.001475	6937	231	128864	385447	0.015383	0.000246	0.015383	0.000246	0.803138	0.012844	11.4292
276	U	525	509392	298950	0.001756	8175	1636	163513	343762	373	515916	347554	0.001073	6934	231	128864	385290	0.000683	9.5e-05	0.000683	9.5e-05	0.035659	0.00496	1.63653
277	G	6282	509328	293727	0.021387	8009	1636	163513	343460	563	515862	340195	0.001655	6893	231	128864	385008	0.019732	0.000279	0.019732	0.000279	1.0302	0.014566	12.9227
278	U	5426	509295	294071	0.018451	8009	1636	163513	343278	2846	515815	339808	0.008375	6894	231	128864	384832	0.010076	0.000296	0.010076	0.000296	0.526063	0.015454	2.2031
279	C	2411	509224	291329	0.008276	8009	1637	163513	342814	1307	515721	338067	0.003866	6894	230	128864	384299	0.00441	0.0002	0.00441	0.0002	0.230244	0.010442	2.14071
280	C	2760	509159	302215	0.009133	8001	1637	163513	342427	1349	515643	346987	0.003888	6893	227	128864	383861	0.005245	0.000204	0.005245	0.000204	0.273839	0.010651	2.34902
281	C	2395	509103	301542	0.007943	8001	1637	163513	342120	1559	515600	345397	0.004514	6893	227	128864	383610	0.003429	0.000199	0.003429	0.000199	0.179026	0.01039	1.75964
282	C	8330	509041	299383	0.027824	8001	1637	163513	341770	3615	515556	344686	0.010488	6893	227	128864	383389	0.017336	0.000351	0.017336	0.000351	0.905103	0.018326	2.65294
283	G	1749	508916	296103	0.005907	8001	1632	163513	341177	1349	515501	342306	0.003941	6891	226	128864	383112	0.001966	0.000177	0.001966	0.000177	0.102644	0.009241	1.49886
284	G	713	508813	290485	0.002455	8001	1632	163512	340628	634	515436	338164	0.001875	6891	226	128857	382736	0.00058	0.000118	0.00058	0.000118	0.030281	0.006161	1.30933
285	A	667	508742	298243	0.002236	7908	1631	163511	340128	191	515388	346059	0.000552	6793	226	128857	382449	0.001685	9.5e-05	0.001685	9.5e-05	0.087973	0.00496	4.05072
286	C	1081	508702	293836	0.003679	7907	1631	163510	339912	243	515349	343164	0.000708	6791	226	128856	382289	0.002971	0.000121	0.002971	0.000121	0.155114	0.006317	5.19633
287	G	2225	508640	290875	0.007649	7905	1630	163508	339618	522	515311	341035	0.001531	6790	226	128854	382069	0.006119	0.000175	0.006119	0.000175	0.31947	0.009137	4.99608
288	A	10239	508617	278207	0.036804	7904	1630	163505	339407	140	515281	335703	0.000417	6790	226	128853	381923	0.036386	0.000365	0.036386	0.000365	1.89969	0.019056	88.259
289	U	14779	508540	285497	0.051766	7904	1630	163502	338995	377	515246	336208	0.001121	6790	226	128849	381741	0.050645	0.00043	0.050645	0.00043	2.64415	0.02245	46.1784
290	A	12946	508447	286177	0.045238	7901	1630	163473	338615	217	515211	337615	0.000643	6790	226	128836	381520	0.044595	0.0004	0.044595	0.0004	2.32828	0.020884	70.3546
291	U	2701	508398	289986	0.009314	7901	1627	163459	338419	247	515169	337671	0.000731	6790	226	128825	381370	0.008583	0.000185	0.008583	0.000185	0.448114	0.009659	12.7415
292	U	1401	507892	277394	0.005051	7886	1623	163052	337874	186	514790	329745	0.000564	6784	226	128489	381124	0.004487	0.000141	0.004487	0.000141	0.234264	0.007362	8.95567
293	G	6240	507687	280355	0.022257	7883	1622	162926	337420	840	514635	334321	0.002513	6784	226	128398	380771	0.019745	0.000295	0.019745	0.000295	1.03088	0.015402	8.85674
294	A	3940	438968	273953	0.014382	5860	1069	94972	336488	220	460025	326944	0.000673	5134	221	74478	379947	0.013709	0.000234	0.013709	0.000234	0.71574	0.012217	21.37
295	A	4566	416984	287705	0.01587	5189	873	73298	335834	168	443006	343477	0.000489	4633	219	57706	379483	0.015381	0.000238	0.015381	0.000238	0.803034	0.012426	32.454
296	C	3475	395401	284606	0.01221	4753	790	52009	335340	371	426161	340695	0.001089	4386	215	41071	379180	0.011121	0.000215	0.011121	0.000215	0.580622	0.011225	11.2121
297	A	10031	381662	271582	0.036935	4453	713	38516	334774	271	415081	330618	0.00082	4149	216	30146	378873	0.036116	0.000372	0.036116	0.000372	1.8856	0.019422	45.0427
298	A	15486	362613	270419	0.057267	4131	660	19732	334163	131	400149	320723	0.000408	3960	216	15439	378448	0.056858	0.000462	0.056858	0.000462	2.96853	0.024121	140.36
299	U	2802	344804	270416	0.010362	3774	593	2230	333595	171	386284	321387	0.000532	3726	216	1793	377966	0.00983	0.0002	0.00983	0.0002	0.513219	0.010442	19.4774
300	G	10634	342804	283467	0.037514	3723	582	293	333340	1148	384665	335018	0.003427	3704	215	222	377795	0.034087	0.000378	0.034087	0.000378	1.77966	0.019735	10.9466
301	G	3573	342492	276110	0.01294	3718	579	59	332847	852	384434	326969	0.002606	3703	215	41	377485	0.010335	0.000234	0.010335	0.000234	0.539585	0.012217	4.96546
302	U	2124	342443	271459	0.007824	3718	578	58	332446	441	384400	323565	0.001363	3703	215	40	377205	0.006461	0.000182	0.006461	0.000182	0.337325	0.009502	5.74028
303	U	813	342379	269762	0.003014	3718	577	58	331945	344	384346	324053	0.001062	3665	215	40	376725	0.001952	0.00012	0.001952	0.00012	0.101913	0.006265	2.83804
304	C	1765	342253	273779	0.006447	3717	577	0	331569	467	384268	333316	0.001401	3662	183	0	376414	0.005046	0.000167	0.005046	0.000167	0.263449	0.008719	4.60171
305	A	7597	342209	294795	0.02577	3716	577	0	331292	153	384237	349313	0.000438	3660	183	0	376258	0.025332	0.000298	0.025332	0.000298	1.32257	0.015558	58.8356
306	C	3674	342181	294443	0.012478	3716	577	0	331153	297	384215	346199	0.000858	3660	183	0	376137	0.01162	0.000212	0.01162	0.000212	0.606674	0.011068	14.5431
307	U	913	342147	286846	0.003183	3716	577	0	330915	217	384184	340610	0.000637	3660	183	0	375955	0.002546	0.000114	0.002546	0.000114	0.132925	0.005952	4.99686
308	G	7456	342058	266217	0.028007	3715	517	0	330359	473	384124	330915	0.001429	3620	182	0	375520	0.026578	0.000331	0.026578	0.000331	1.38762	0.017281	19.599
309	A	11572	342024	273069	0.042378	3715	517	0	330112	230	384096	329543	0.000698	3620	182	0	375365	0.04168	0.000397	0.04168	0.000397	2.17609	0.020727	60.7135
310	A	11403	341982	282644	0.040344	3715	516	0	329755	173	384072	331496	0.000522	3620	182	0	375159	0.039822	0.00038	0.039822	0.00038	2.07909	0.01984	77.2874
311	G	3709	341949	283883	0.013065	3715	516	0	329466	446	384040	331639	0.001345	3619	182	0	374917	0.01172	0.000224	0.01172	0.000224	0.611895	0.011695	9.71375
312	A	2121	341907	291392	0.007279	3714	516	0	329183	154	384023	340931	0.000452	3620	182	0	374754	0.006827	0.000162	0.006827	0.000162	0.356434	0.008458	16.104
313	C	2593	341873	272558	0.009514	3714	516	0	328875	534	383994	329962	0.001618	3620	182	0	374599	0.007895	0.0002	0.007895	0.0002	0.412194	0.010442	5.8801
314	C	2903	341795	271719	0.010684	3715	516	0	328276	673	383934	330568	0.002036	3620	182	0	374239	0.008648	0.000213	0.008648	0.000213	0.451507	0.011121	5.24754
315	C	1639	341766	265515	0.006173	3715	516	0	328050	1029	383910	325896	0.003157	3619	182	0	374077	0.003015	0.000181	0.003015	0.000181	0.157412	0.00945	1.95534
316	A	3675	341740	277984	0.01322	3710	332	0	327817	209	383881	334121	0.000626	3620	142	0	373856	0.012595	0.000222	0.012595	0.000222	0.657578	0.011591	21.1182
317	G	4014	341713	281964	0.014236	3711	246	0	327631	1317	383852	332718	0.003958	3620	142	0	373647	0.010278	0.00025	0.010278	0.00025	0.536609	0.013052	3.59677
318	G	2133	341685	277382	0.00769	3617	246	0	327363	441	383825	323373	0.001364	3623	146	0	373445	0.006326	0.000179	0.006326	0.000179	0.330277	0.009345	5.63783
319	U	2400	341645	279474	0.008588	3618	246	0	326932	1984	383780	326192	0.006082	3574	101	0	372934	0.002505	0.000222	0.002505	0.000222	0.130785	0.011591	1.41204
320	C	1934	341596	275173	0.007028	3617	246	0	326229	483	383757	320924	0.001505	3574	101	0	371912	0.005523	0.000174	0.005523	0.000174	0.288353	0.009084	4.66977
321	C	1130	341561	276385	0.004088	3617	241	0	325858	545	383734	330320	0.00165	3572	99	0	371698	0.002439	0.000141	0.002439	0.000141	0.127339	0.007362	2.47758
322	A	2892	341517	272312	0.01062	3617	237	0	325450	158	383705	329855	0.000479	3572	79	0	371443	0.010141	0.000201	0.010141	0.000201	0.529456	0.010494	22.1712
323	G	3360	341494	272991	0.012308	3673	237	0	325287	499	383686	331822	0.001504	3572	79	0	371248	0.010804	0.000223	0.010804	0.000223	0.564071	0.011643	8.18351
324	A	5318	341460	270841	0.019635	3670	237	0	325024	136	383660	328655	0.000414	3572	79	0	371043	0.019221	0.000272	0.019221	0.000272	1.00352	0.014201	47.4275
325	U	3854	341410	265363	0.014524	3743	239	0	324712	171	383615	322948	0.000529	3572	79	0	370776	0.013994	0.000237	0.013994	0.000237	0.730619	0.012374	27.4556
326	G	6415	341358	261735	0.02451	3743	239	0	324388	501	383575	324555	0.001544	3572	79	0	370519	0.022966	0.000314	0.022966	0.000314	1.19904	0.016394	15.8744
327	A	8541	341343	275093	0.031048	3743	239	0	324266	169	383560	329239	0.000513	3572	79	0	370426	0.030534	0.000338	0.030534	0.000338	1.59416	0.017647	60.5224
328	A	7857	341316	279002	0.028161	3743	239	0	323988	113	383531	332817	0.00034	3572	79	0	370154	0.027822	0.000319	0.027822	0.000319	1.45257	0.016655	82.8265
329	G	2881	341285	264535	0.010891	3755	239	0	323669	771	383489	321852	0.002396	3575	78	0	369823	0.008495	0.00022	0.008495	0.00022	0.443519	0.011486	4.54549
330	C	1464	341233	262024	0.005587	3756	192	0	323252	202	383453	321813	0.000628	3575	78	0	369426	0.00496	0.000153	0.00496	0.000153	0.258959	0.007988	8.8965
331	U	1306	341193	234780	0.005563	3756	191	0	322951	888	383407	285690	0.003108	3578	78	0	369142	0.002454	0.000186	0.002454	0.000186	0.128122	0.009711	1.7899
332	C	4814	341145	235698	0.020424	3710	191	0	322503	1739	383345	281916	0.006169	3521	77	0	368754	0.014256	0.000329	0.014256	0.000329	0.744298	0.017177	3.31075
333	C	2237	341122	234468	0.009541	3710	151	0	322299	766	383320	277506	0.00276	3512	77	0	368568	0.00678	0.000225	0.00678	0.000225	0.35398	0.011747	3.45688
334	C	1476	341063	252038	0.005856	3651	149	0	321930	1310	383264	307107	0.004266	3464	72	0	368273	0.001591	0.000193	0.001591	0.000193	0.083065	0.010076	1.37271
335	A	3450	341020	263038	0.013116	3429	96	0	321661	252	383238	320703	0.000786	3350	71	0	368129	0.01233	0.000229	0.01233	0.000229	0.643743	0.011956	16.687
336	G	6335	340999	270247	0.023442	3442	96	0	321518	638	383223	327014	0.001951	3348	71	0	367981	0.021491	0.000304	0.021491	0.000304	1.12203	0.015872	12.0154
337	A	7512	340976	275673	0.02725	3440	88	0	321323	204	383203	331248	0.000616	3248	53	0	367763	0.026634	0.000317	0.026634	0.000317	1.39055	0.01655	44.237
338	A	6666	340956	273689	0.024356	3463	88	0	321069	105	383178	326766	0.000321	3249	53	0	367515	0.024035	0.0003	0.024035	0.0003	1.25486	0.015663	75.8754
339	U	1571	340925	267953	0.005863	3463	88	0	320833	227	383146	319421	0.000711	3227	53	0	367309	0.005152	0.000155	0.005152	0.000155	0.268983	0.008092	8.24613
340	G	3616	340895	270856	0.01335	3462	88	0	320459	881	383109	318986	0.002762	3227	53	0	367026	0.010588	0.000241	0.010588	0.000241	0.552794	0.012582	4.83345
341	C	2568	340888	267642	0.009595	3462	88	0	320299	562	383091	316488	0.001776	3227	53	0	366878	0.007819	0.000204	0.007819	0.000204	0.408226	0.010651	5.40259
342	C	1097	340844	263188	0.004168	3462	88	0	320008	348	383021	315062	0.001105	3227	53	0	366360	0.003064	0.000139	0.003064	0.000139	0.15997	0.007257	3.77195
343	A	1457	340838	265354	0.005491	3421	88	0	319854	161	383003	319910	0.000503	3114	53	0	366108	0.004988	0.000149	0.004988	0.000149	0.260421	0.007779	10.9165
344	G	1599	340911	272568	0.005866	3421	88	0	319917	467	382993	324090	0.001441	3121	53	0	366035	0.004425	0.000161	0.004425	0.000161	0.231027	0.008406	4.07078
345	A	2115	340984	283563	0.007459	3421	88	0	320066	400	382989	329545	0.001214	3055	56	0	365958	0.006245	0.000173	0.006245	0.000173	0.326048	0.009032	6.14415
346	G	1199	341411	283101	0.004235	3421	87	0	320857	540	382999	328136	0.001646	3055	56	0	365891	0.00259	0.000141	0.00259	0.000141	0.135223	0.007362	2.5729
347	G	2225	342223	288293	0.007718	3421	87	0	322640	1274	383042	331681	0.003841	3055	59	0	365885	0.003877	0.000196	0.003877	0.000196	0.202416	0.010233	2.00937
348	C	691	342241	284856	0.002426	3421	87	0	322543	343	383035	326504	0.001051	3055	60	0	365788	0.001375	0.000108	0.001375	0.000108	0.071788	0.005639	2.30828
349	U	1161	342274	291751	0.003979	3421	87	0	322508	456	383030	334658	0.001363	3066	60	0	365711	0.002617	0.000133	0.002617	0.000133	0.136632	0.006944	2.9193
350	G	2719	349725	309963	0.008772	3424	87	0	339866	948	394037	357557	0.002651	3070	60	0	387251	0.006121	0.000189	0.006121	0.000189	0.319574	0.009868	3.30894
351	C	80	349903	318690	0.000251	3424	87	0	340368	19	394163	370260	5.1e-05	3070	60	0	387505	0.0002	3e-05	0.0002	3e-05	0.010442	0.001566	4.92157
352	U	302	349907	306164	0.000986	3424	87	0	340344	14	394143	367123	3.8e-05	3069	60	0	387444	0.000948	5.8e-05	0.000948	5.8e-05	0.049495	0.003028	25.9474
353	C	970	350122	300969	0.003223	3350	87	0	340841	128	394150	362585	0.000353	3042	22	0	387417	0.00287	0.000108	0.00287	0.000108	0.149841	0.005639	9.13031
354	C	662	350201	296599	0.002232	3350	87	0	341029	67	394119	360102	0.000186	3042	22	0	387323	0.002046	9e-05	0.002046	9e-05	0.106821	0.004699	12
355	C	77	350179	295132	0.000261	3346	78	0	340968	5	394082	357011	1.4e-05	3039	14	0	387221	0.000247	3e-05	0.000247	3e-05	0.012896	0.001566	18.6429
356	C	35	350134	288653	0.000121	3346	78	0	340846	6	394052	353629	1.7e-05	3039	14	0	387117	0.000104	2.2e-05	0.000104	2.2e-05	0.00543	0.001149	7.11765
357	C	280808	350090	284032	0.988649	3316	78	0	340683	348966	394003	349341	0.998927	3038	14	0	386974	-0.010277	0.002518	nan	nan	nan	nan	0.989711
358	C	3661	350144	291209	0.012572	3316	78	0	340813	485	394070	352478	0.001376	3038	14	0	387117	0.011196	0.000217	0.011196	0.000217	0.584537	0.011329	9.13663
359	G	3692	350162	295435	0.012497	3316	78	0	340869	450	394100	353086	0.001274	3038	14	0	387169	0.011222	0.000214	0.011222	0.000214	0.585895	0.011173	9.80926
360	U	1380	350180	296622	0.004652	3344	78	0	340894	370	394112	353850	0.001046	3048	14	0	387205	0.003607	0.000137	0.003607	0.000137	0.18832	0.007153	4.44742
361	G	1819	350218	299315	0.006077	3344	78	0	340980	615	394136	355114	0.001732	3048	14	0	387257	0.004345	0.000159	0.004345	0.000159	0.22685	0.008301	3.50866
362	G	11320	350253	312243	0.036254	3344	78	0	341103	7711	394166	364447	0.021158	3048	14	0	387336	0.015096	0.000417	0.015096	0.000417	0.788154	0.021771	1.71349
363	C	2061	350352	316208	0.006518	3384	78	0	341352	1872	394245	367206	0.005098	3048	14	0	387470	0.00142	0.000186	0.00142	0.000186	0.074137	0.009711	1.27854
364	C	3229	350371	316530	0.010201	3384	78	0	341382	1510	394246	366288	0.004122	3048	14	0	387445	0.006079	0.000209	0.006079	0.000209	0.317381	0.010912	2.47477
365	C	9395	350370	318126	0.029532	3384	78	0	341381	1940	394252	366256	0.005297	3048	14	0	387434	0.024235	0.000328	0.024235	0.000328	1.2653	0.017125	5.57523
366	C	2511	350331	316890	0.007924	3384	78	0	341233	1522	394196	365641	0.004163	3048	14	0	387276	0.003761	0.000191	0.003761	0.000191	0.19636	0.009972	1.90344
367	U	860	350285	315735	0.002724	3384	78	0	341069	449	394172	366361	0.001226	3062	14	0	387186	0.001498	0.000109	0.001498	0.000109	0.07821	0.005691	2.22186
368	G	4611	350261	316008	0.014591	3384	78	0	340985	1849	394170	367069	0.005037	3062	14	0	387144	0.009554	0.000245	0.009554	0.000245	0.498809	0.012791	2.89676
369	C	2067	350228	310935	0.006648	3385	78	0	340846	294	394151	364896	0.000806	3062	14	0	387050	0.005842	0.000154	0.005842	0.000154	0.305008	0.00804	8.24814
370	A	20784	350186	313324	0.066334	3385	78	0	340702	194	394104	365250	0.000531	3062	14	0	386935	0.065803	0.000462	0.065803	0.000462	3.43554	0.024121	124.923
371	C	3616	350195	313213	0.011545	3386	75	0	340767	457	394134	361974	0.001263	3062	14	0	386983	0.010282	0.000201	0.010282	0.000201	0.536818	0.010494	9.14093
372	C	1221	350201	314048	0.003888	3385	75	0	340767	724	394158	363062	0.001994	3063	14	0	386978	0.001894	0.000134	0.001894	0.000134	0.098885	0.006996	1.94985
373	A	6628	350193	314388	0.021082	3385	75	0	340733	212	394159	362303	0.000585	3064	14	0	386959	0.020497	0.000262	0.020497	0.000262	1.07014	0.013679	36.0376
374	G	3779	350215	316692	0.011933	3385	75	0	340772	1456	394171	364753	0.003992	3064	14	0	386979	0.007941	0.000221	0.007941	0.000221	0.414595	0.011538	2.98923
375	C	771	350222	318689	0.002419	3385	75	0	340762	749	394179	365702	0.002048	3064	14	0	386970	0.000371	0.000115	0.000371	0.000115	0.01937	0.006004	1.18115
376	A	2300	350200	317420	0.007246	3384	74	0	340685	192	394150	365357	0.000526	3064	14	0	386884	0.00672	0.000156	0.00672	0.000156	0.350848	0.008145	13.7757
377	G	2143	350220	317794	0.006743	3384	74	0	340717	853	394160	365317	0.002335	3064	14	0	386881	0.004408	0.000166	0.004408	0.000166	0.230139	0.008667	2.88779
378	C	1977	350255	317925	0.006218	3385	74	0	340838	444	394177	366302	0.001212	3064	14	0	386912	0.005006	0.000151	0.005006	0.000151	0.261361	0.007884	5.13036
379	U	2357	350261	313895	0.007509	3385	74	0	340901	1467	394181	362411	0.004048	3081	15	0	386901	0.003461	0.000187	0.003461	0.000187	0.180697	0.009763	1.85499
380	C	4079	350262	314654	0.012963	3316	74	0	340884	1085	394163	362057	0.002997	3063	15	0	386860	0.009967	0.000222	0.009967	0.000222	0.520372	0.011591	4.32533
381	C	2231	350282	314131	0.007102	3316	73	0	340908	735	394153	362446	0.002028	3063	15	0	386807	0.005074	0.000168	0.005074	0.000168	0.264911	0.008771	3.50197
382	U	1149	350254	306854	0.003744	3308	73	0	340845	442	394171	362737	0.001219	3053	15	0	386832	0.002526	0.000125	0.002526	0.000125	0.131881	0.006526	3.07137
383	A	14826	350231	309032	0.047976	3347	73	0	340791	230	394155	362594	0.000634	3053	15	0	386812	0.047341	0.000396	0.047341	0.000396	2.47165	0.020675	75.6719
384	C	3873	350282	306222	0.012648	3348	73	0	340911	395	394147	358483	0.001102	3061	15	0	386818	0.011546	0.000211	0.011546	0.000211	0.602811	0.011016	11.4773
385	A	8783	350265	308604	0.02846	3408	74	0	340855	166	394140	359009	0.000462	3042	14	0	386788	0.027998	0.000306	0.027998	0.000306	1.46176	0.015976	61.6017
386	C	2999	350333	305057	0.009831	3408	74	0	341011	360	394174	354671	0.001015	3042	14	0	386910	0.008816	0.000187	0.008816	0.000187	0.460279	0.009763	9.68571
387	C	5163	350354	308303	0.016747	3408	74	0	341086	835	394194	356841	0.00234	3041	14	0	386948	0.014407	0.000247	0.014407	0.000247	0.752182	0.012896	7.15684
388	G	3070	350427	307900	0.009971	3408	74	0	341221	1367	394258	357574	0.003823	3041	13	0	387045	0.006148	0.000208	0.006148	0.000208	0.320984	0.01086	2.60816
389	G	2772	350509	311977	0.008885	3408	74	0	341374	1360	394359	359978	0.003778	3095	13	0	387226	0.005107	0.000197	0.005107	0.000197	0.266634	0.010285	2.35177
390	C	2654	350545	312788	0.008485	3442	74	0	341491	2097	394422	361765	0.005797	3103	13	0	387345	0.002688	0.000208	0.002688	0.000208	0.140339	0.01086	1.46369
391	G	1774	350607	313022	0.005667	3442	75	0	341620	646	394501	361884	0.001785	3088	13	0	387508	0.003882	0.000152	0.003882	0.000152	0.202677	0.007936	3.17479
392	G	10918	350647	314811	0.034681	3442	75	0	341723	8153	394549	364036	0.022396	3088	13	0	387636	0.012285	0.000414	0.012285	0.000414	0.641393	0.021615	1.54854
393	C	1438	350631	314977	0.004565	3489	75	0	341651	854	394556	360756	0.002367	3138	13	0	387670	0.002198	0.000145	0.002198	0.000145	0.114756	0.00757	1.9286
394	C	2415	349682	311318	0.007757	3489	77	0	339021	1258	391207	351755	0.003576	3137	13	0	380353	0.004181	0.000187	0.004181	0.000187	0.218288	0.009763	2.16918
395	C	3074	349404	308329	0.00997	3554	78	0	338175	1728	391223	347873	0.004967	3137	13	0	380416	0.005003	0.000216	0.005003	0.000216	0.261204	0.011277	2.00725
396	C	3161	349231	303571	0.010413	3554	78	0	337621	1299	391253	345985	0.003754	3152	13	0	380532	0.006658	0.000212	0.006658	0.000212	0.347611	0.011068	2.77384
397	U	988	349080	302401	0.003267	3556	78	0	337189	465	391287	348293	0.001335	3152	13	0	380605	0.001932	0.000121	0.001932	0.000121	0.100869	0.006317	2.44719
398	G	4552	349068	302309	0.015057	3556	78	0	337179	1550	391329	348909	0.004442	3152	13	0	380714	0.010615	0.00025	0.010615	0.00025	0.554204	0.013052	3.38969
399	C	1528	349074	300119	0.005091	3556	78	0	337212	225	391364	348079	0.000646	3156	13	0	380807	0.004445	0.000137	0.004445	0.000137	0.232071	0.007153	7.8808
400	A	6842	349074	297060	0.023032	3556	78	0	337218	227	391393	343424	0.000661	3146	13	0	380893	0.022371	0.000282	0.022371	0.000282	1.16798	0.014723	34.8442
401	C	3911	349113	299240	0.01307	3556	78	0	337400	502	391424	342405	0.001466	3146	13	0	381045	0.011604	0.000219	0.011604	0.000219	0.605839	0.011434	8.91542
402	C	2267	349159	296265	0.007652	3556	78	0	337591	614	391481	338960	0.001811	3146	13	0	381240	0.005841	0.000177	0.005841	0.000177	0.304956	0.009241	4.22529
403	A	5112	349190	299331	0.017078	3556	78	0	337687	154	391517	342909	0.000449	3146	12	0	381346	0.016629	0.000242	0.016629	0.000242	0.868191	0.012635	38.0356
404	G	5556	349240	299889	0.018527	3556	78	0	337871	2619	391554	342892	0.007638	3146	12	0	381500	0.010889	0.00029	0.010889	0.00029	0.568509	0.015141	2.42563
405	C	2119	349316	306361	0.006917	3556	78	0	338145	1341	391617	350403	0.003827	3178	9	0	381752	0.00309	0.000183	0.00309	0.000183	0.161327	0.009554	1.80742
406	C	2214	349406	306122	0.007232	3528	78	0	338388	632	391665	347839	0.001817	3209	9	0	381949	0.005415	0.00017	0.005415	0.00017	0.282714	0.008876	3.98019
407	C	2422	349466	306808	0.007894	3527	78	0	338555	1546	391714	348036	0.004442	3209	9	0	382123	0.003452	0.000196	0.003452	0.000196	0.180227	0.010233	1.77713
408	C	3095	349510	308597	0.010029	3527	78	0	338676	1861	391748	351375	0.005296	3200	9	0	382229	0.004733	0.000218	0.004733	0.000218	0.247107	0.011382	1.89369
409	C	2229	349542	303559	0.007343	3498	78	0	338771	1340	391783	347331	0.003858	3200	9	0	382331	0.003485	0.000188	0.003485	0.000188	0.18195	0.009815	1.90332
410	U	4872	349567	305370	0.015954	3498	78	0	338871	1609	391824	350523	0.00459	3200	9	0	382442	0.011364	0.000256	0.011364	0.000256	0.593308	0.013366	3.47582
411	C	5702	349597	304527	0.018724	3498	78	0	338958	641	391859	349271	0.001835	3200	16	0	382523	0.016889	0.000258	0.016889	0.000258	0.881766	0.01347	10.2038
412	C	2017	349651	301806	0.006683	3499	78	0	339070	719	391900	347845	0.002067	3202	16	0	382619	0.004616	0.000168	0.004616	0.000168	0.240999	0.008771	3.23319
413	U	728	349672	297940	0.002443	3499	78	0	339135	401	391939	344563	0.001164	3202	16	0	382706	0.00128	0.000108	0.00128	0.000108	0.066828	0.005639	2.0988
414	G	2482	349737	299237	0.008294	3499	128	0	339302	725	391987	346023	0.002095	3202	16	0	382863	0.006199	0.000184	0.006199	0.000184	0.323646	0.009607	3.95895
415	G	7530	349815	307222	0.02451	3499	132	0	339574	5827	392040	352247	0.016542	3202	16	0	383061	0.007968	0.000356	0.007968	0.000356	0.416005	0.018587	1.48168
416	C	2841	349941	307745	0.009232	3500	200	0	339910	1673	392120	354132	0.004724	3202	334	0	383278	0.004507	0.000208	0.004507	0.000208	0.235308	0.01086	1.95428
417	C	3696	350025	307280	0.012028	3499	242	0	340137	751	392182	351847	0.002134	3202	469	0	383447	0.009894	0.000213	0.009894	0.000213	0.51656	0.011121	5.63636
418	C	2913	350078	309194	0.009421	3497	242	0	340321	1811	392232	353322	0.005126	3202	513	0	383608	0.004296	0.000212	0.004296	0.000212	0.224292	0.011068	1.83789
419	C	1883	350166	307585	0.006122	3497	242	0	340523	1200	392267	352412	0.003405	3196	585	0	383732	0.002717	0.000172	0.002717	0.000172	0.141853	0.00898	1.79794
420	U	566	350203	309063	0.001831	3497	242	0	340612	454	392294	356478	0.001274	3195	583	0	383807	0.000558	9.7e-05	0.000558	9.7e-05	0.029133	0.005064	1.43721
421	G	4708	350233	309933	0.01519	3545	243	0	340720	470	392344	356594	0.001318	3194	587	0	383944	0.013872	0.00023	0.013872	0.00023	0.72425	0.012008	11.525
422	U	1745	350269	311794	0.005597	3545	298	0	340804	833	392378	359030	0.00232	3193	628	0	384019	0.003277	0.000156	0.003277	0.000156	0.17109	0.008145	2.4125
423	C	2699	350299	294214	0.009174	3545	298	0	340877	511	392409	344124	0.001485	3193	664	0	384098	0.007689	0.000188	0.007689	0.000188	0.401439	0.009815	6.17778
424	A	8364	350329	294571	0.028394	3545	319	0	340975	187	392440	341264	0.000548	3189	664	0	384185	0.027846	0.000313	0.027846	0.000313	1.45382	0.016342	51.8139
425	U	1577	350431	294326	0.005358	3544	320	0	341397	992	392502	341088	0.002908	3189	664	0	384502	0.00245	0.000163	0.00245	0.000163	0.127913	0.00851	1.8425
426	C	5065	350531	303737	0.016676	3545	321	0	341773	1769	392565	348765	0.005072	3189	690	0	384787	0.011603	0.000264	0.011603	0.000264	0.605786	0.013783	3.28785
427	U	9885	350620	301868	0.032746	3545	321	0	342089	526	392626	347102	0.001515	3190	765	0	385032	0.031231	0.000336	0.031231	0.000336	1.63055	0.017542	21.6145
428	U	1655	350730	303060	0.005461	3545	320	0	342432	994	392682	349060	0.002848	3190	765	0	385231	0.002613	0.000162	0.002613	0.000162	0.136423	0.008458	1.91749
429	C	2227	350818	304741	0.007308	3816	322	0	342684	363	392736	350620	0.001035	3390	768	0	385409	0.006273	0.000164	0.006273	0.000164	0.32751	0.008562	7.06087
430	U	819	350927	308709	0.002653	3816	322	0	342899	324	392807	356673	0.000908	3390	767	0	385571	0.001745	0.000106	0.001745	0.000106	0.091106	0.005534	2.92181
431	G	4279	350994	301958	0.014171	3816	322	0	343057	324	392878	352354	0.00092	3390	767	0	385714	0.013251	0.000223	0.013251	0.000223	0.691828	0.011643	15.4033
432	U	7684	351094	309784	0.024804	3814	322	0	343308	2496	392955	355299	0.007025	3431	767	0	385939	0.017779	0.000316	0.017779	0.000316	0.928232	0.016498	3.53082
433	C	2893	351299	304819	0.009491	3814	328	0	344037	685	393084	349874	0.001958	3431	767	0	386370	0.007533	0.000192	0.007533	0.000192	0.393294	0.010024	4.84729
434	C	2403	351562	310439	0.007741	3814	328	0	344806	1032	393249	354129	0.002914	3426	767	0	386912	0.004826	0.000182	0.004826	0.000182	0.251963	0.009502	2.65649
435	C	12116	351729	300440	0.040328	3814	328	0	345269	7936	393368	342155	0.023194	3426	767	0	387268	0.017133	0.000449	0.017133	0.000449	0.894505	0.023442	1.73873
436	U	4380	351802	296638	0.014765	3816	405	0	345459	623	393425	340042	0.001832	3422	764	0	387426	0.012933	0.000235	0.012933	0.000235	0.675225	0.012269	8.0595
437	U	2163	351878	297988	0.007259	3796	405	0	345639	1219	393475	341202	0.003573	3422	765	0	387550	0.003686	0.000187	0.003686	0.000187	0.192444	0.009763	2.03163
438	C	1754	351941	305412	0.005743	3797	405	0	345799	1011	393542	351237	0.002878	3422	765	0	387676	0.002865	0.000164	0.002865	0.000164	0.14958	0.008562	1.99548
439	C	1042	351998	312571	0.003334	3795	405	0	345951	521	393599	357453	0.001458	3416	765	0	387805	0.001876	0.000121	0.001876	0.000121	0.097945	0.006317	2.28669
440	C	1168	352064	304133	0.00384	3794	405	0	346077	1148	393666	350399	0.003276	3416	765	0	387938	0.000564	0.000148	0.000564	0.000148	0.029446	0.007727	1.17216
441	A	2743	352151	301064	0.009111	3794	406	0	346249	217	393754	349460	0.000621	3416	765	0	388120	0.00849	0.000179	0.00849	0.000179	0.443258	0.009345	14.6715
442	G	6483	352198	292184	0.022188	3795	406	0	346381	1424	393813	335980	0.004238	3416	765	0	388236	0.01795	0.000298	0.01795	0.000298	0.93716	0.015558	5.23549
443	A	2543	352275	290113	0.008766	3796	406	0	346571	296	393855	334235	0.000886	3416	765	0	388337	0.00788	0.000181	0.00788	0.000181	0.411411	0.00945	9.89391
444	A	5951	352334	280270	0.021233	3796	406	0	346693	109	393909	320282	0.00034	3416	765	0	388463	0.020893	0.000277	0.020893	0.000277	1.09081	0.014462	62.45
445	A	3473	352428	276696	0.012552	3796	406	0	346872	96	393984	321471	0.000299	3416	765	0	388613	0.012253	0.000215	0.012253	0.000215	0.639723	0.011225	41.9799
446	A	3929	352587	280060	0.014029	3796	406	0	347320	185	394150	323135	0.000573	3416	765	0	389120	0.013457	0.000228	0.013457	0.000228	0.702583	0.011904	24.4834
447	C	1483	352753	294042	0.005043	3796	406	0	347822	295	394316	340425	0.000867	3416	765	0	389634	0.004177	0.00014	0.004177	0.00014	0.218079	0.007309	5.81661
448	C	2040	353046	309254	0.006597	3796	407	0	348756	620	394702	353574	0.001754	3417	766	0	390837	0.004843	0.000162	0.004843	0.000162	0.25285	0.008458	3.76112
449	U	836	353261	292184	0.002861	3798	472	0	349286	304	394958	335765	0.000905	3417	766	0	391399	0.001956	0.000112	0.001956	0.000112	0.102122	0.005847	3.16133
450	A	7956	353407	295152	0.026956	3798	472	0	349630	187	395127	338218	0.000553	3417	766	0	391767	0.026403	0.000305	0.026403	0.000305	1.37849	0.015924	48.745
451	C	2957	353580	297587	0.009937	3799	472	0	350065	316	395272	339619	0.00093	3416	766	0	392115	0.009006	0.00019	0.009006	0.00019	0.470198	0.00992	10.6849
452	C	2797	353690	306045	0.009139	3802	472	0	350321	505	395376	348992	0.001447	3416	766	0	392338	0.007692	0.000184	0.007692	0.000184	0.401595	0.009607	6.31583
453	A	6915	353822	306077	0.022592	3802	472	0	350622	266	395506	348846	0.000763	3416	766	0	392571	0.02183	0.000276	0.02183	0.000276	1.13973	0.01441	29.6094
454	G	3721	354015	309340	0.012029	3802	472	0	351047	2105	395692	351721	0.005985	3416	767	0	392946	0.006044	0.000236	0.006044	0.000236	0.315554	0.012321	2.00986
455	G	1553	354194	319327	0.004863	3802	472	0	351397	1237	395862	361189	0.003425	3416	767	0	393280	0.001439	0.000157	0.001439	0.000157	0.075129	0.008197	1.41985
456	G	1901	354287	319333	0.005953	3802	472	0	351579	1425	395958	361437	0.003943	3416	768	0	393456	0.00201	0.000172	0.00201	0.000172	0.104941	0.00898	1.50976
457	C	1061	354403	317557	0.003341	3803	472	0	351795	270	396056	358881	0.000752	3416	768	0	393643	0.002589	0.000112	0.002589	0.000112	0.13517	0.005847	4.44282
458	A	2926	354483	319816	0.009149	3803	472	0	351951	177	396136	360426	0.000491	3416	768	0	393794	0.008658	0.000173	0.008658	0.000173	0.45203	0.009032	18.6334
459	G	1703	354575	320598	0.005312	3803	472	0	352126	1147	396202	360987	0.003177	3416	768	0	393936	0.002135	0.000159	0.002135	0.000159	0.111467	0.008301	1.67202
460	C	1325	354640	318741	0.004157	3803	472	0	352274	290	396274	359001	0.000808	3416	768	0	394090	0.003349	0.000124	0.003349	0.000124	0.17485	0.006474	5.1448
461	U	562	354726	311704	0.001803	3804	472	0	352429	178	396355	354211	0.000503	3417	768	0	394254	0.0013	8.5e-05	0.0013	8.5e-05	0.067872	0.004438	3.58449
462	A	6843	354829	311519	0.021967	3798	472	0	352640	205	396457	353247	0.00058	3417	768	0	394457	0.021386	0.000269	0.021386	0.000269	1.11655	0.014044	37.8741
463	C	4548	354957	311125	0.014618	4095	522	0	352950	323	396562	353046	0.000915	3417	768	0	394719	0.013703	0.000223	0.013703	0.000223	0.715426	0.011643	15.976
464	G	3427	355104	314229	0.010906	4171	522	0	353292	1282	396675	358313	0.003578	3417	768	0	394982	0.007328	0.000211	0.007328	0.000211	0.382591	0.011016	3.04807
465	G	6385	355286	314297	0.020315	4264	522	0	353720	5200	396823	357000	0.014566	3382	768	0	395301	0.005749	0.000325	0.005749	0.000325	0.300152	0.016968	1.39469
466	U	4623	355484	314814	0.014685	4271	522	0	354158	663	396995	357909	0.001852	3382	768	0	395693	0.012832	0.000228	0.012832	0.000228	0.669952	0.011904	7.92927
467	U	1337	355722	312922	0.004273	4273	522	0	354716	272	397148	354743	0.000767	3382	771	0	396059	0.003506	0.000126	0.003506	0.000126	0.183046	0.006578	5.57106
468	U	2198	356040	317131	0.006931	4272	522	0	355375	1351	397435	360187	0.003751	3365	771	0	396722	0.00318	0.00018	0.00318	0.00018	0.166026	0.009398	1.84777
469	C	4700	356292	316115	0.014868	4273	523	0	355880	318	397690	358828	0.000886	3363	772	0	397260	0.013982	0.000222	0.013982	0.000222	0.729993	0.011591	16.781
470	C	2688	356662	320992	0.008374	4270	525	0	356469	700	398040	363106	0.001928	3330	772	0	397855	0.006446	0.000177	0.006446	0.000177	0.336542	0.009241	4.34336
471	G	5992	356869	321777	0.018622	4266	525	0	356801	462	398249	362871	0.001273	3330	772	0	398179	0.017348	0.000248	0.017348	0.000248	0.90573	0.012948	14.6284
472	U	2147	356965	324802	0.00661	4262	525	0	356965	1775	398373	364935	0.004864	3329	772	0	398373	0.001746	0.000184	0.001746	0.000184	0.091158	0.009607	1.35896
473	C	3536	356965	320781	0.011023	4159	525	0	356965	741	398373	360223	0.002057	3299	772	0	398373	0.008966	0.0002	0.008966	0.0002	0.46811	0.010442	5.35877
474	U	0	356965	317631	0	4104	525	0	356965	0	398373	355409	0	3295	772	0	398373	0	0	0	0	0	0
475	g	0	356965	0	nan	3720	525	0	356965	0	398373	0	nan	3092	772	0	398373	nan	nan	nan	nan	nan	nan
476	g	0	356965	0	nan	3546	525	0	356965	0	398373	0	nan	2991	772	0	398373	nan	nan	nan	nan	nan	nan
477	g	0	356965	0	nan	2762	525	0	356965	0	398373	0	nan	2208	772	0	398373	nan	nan	nan	nan	nan	nan
478	c	0	356964	0	nan	2760	525	0	356964	0	398373	0	nan	2205	772	0	398373	nan	nan	nan	nan	nan	nan
479	u	0	356964	0	nan	2758	525	0	356964	0	398373	0	nan	2205	772	0	398373	nan	nan	nan	nan	nan	nan
480	u	0	356963	0	nan	2685	525	0	356963	0	398373	0	nan	2047	772	0	398373	nan	nan	nan	nan	nan	nan
481	c	0	356960	0	nan	2654	525	0	356960	0	398373	0	nan	1967	772	0	398373	nan	nan	nan	nan	nan	nan
482	u	0	356960	0	nan	2653	525	0	356960	0	398373	0	nan	1906	772	0	398373	nan	nan	nan	nan	nan	nan
483	u	0	356960	0	nan	2645	525	0	356960	0	398373	0	nan	1878	772	0	398373	nan	nan	nan	nan	nan	nan
484	g	0	356960	0	nan	2643	525	0	356960	0	398373	0	nan	1874	772	0	398373	nan	nan	nan	nan	nan	nan
485	c	0	356959	0	nan	2643	525	0	356959	0	398372	0	nan	1874	772	0	398372	nan	nan	nan	nan	nan	nan
486	a	0	356931	0	nan	2643	525	0	356931	0	398288	0	nan	1874	772	0	398288	nan	nan	nan	nan	nan	nan
487	u	0	356931	0	nan	2643	525	0	356931	0	398286	0	nan	1872	772	0	398286	nan	nan	nan	nan	nan	nan
488	u	0	356911	0	nan	2643	525	0	356911	0	398279	0	nan	1872	772	0	398279	nan	nan	nan	nan	nan	nan
489	c	0	356880	0	nan	2643	525	0	356880	0	398262	0	nan	1872	772	0	398262	nan	nan	nan	nan	nan	nan
490	u	0	356873	0	nan	2643	525	0	356873	0	398252	0	nan	1872	772	0	398252	nan	nan	nan	nan	nan	nan
491	g	0	356859	0	nan	2643	525	0	356859	0	398243	0	nan	1872	772	0	398243	nan	nan	nan	nan	nan	nan
492	g	0	356792	0	nan	2642	525	0	356792	0	398182	0	nan	1870	772	0	398182	nan	nan	nan	nan	nan	nan
493	g	0	355678	0	nan	2628	523	0	355678	0	396896	0	nan	1862	768	0	396896	nan	nan	nan	nan	nan	nan
494	a	0	354671	0	nan	2618	520	0	354671	0	395864	0	nan	1858	765	0	395864	nan	nan	nan	nan	nan	nan

## Sheet: TP53_CF_rep2
Nucleotide	Sequence	Modified_mutations	Modified_read_depth	Modified_effective_depth	Modified_rate	Modified_off_target_mapped_depth	Modified_low_mapq_mapped_depth	Modified_primer_pair_1_mapped_depth	Modified_primer_pair_2_mapped_depth	Untreated_mutations	Untreated_read_depth	Untreated_effective_depth	Untreated_rate	Untreated_off_target_mapped_depth	Untreated_low_mapq_mapped_depth	Untreated_primer_pair_1_mapped_depth	Untreated_primer_pair_2_mapped_depth	Reactivity_profile	Std_err	HQ_profile	HQ_stderr	Norm_profile	Norm_stderr	Raw modified rate/untreated rate
1	c	0	5459	0	nan	98	122	5459	0	0	8377	0	nan	7	0	8377	0	nan	nan	nan	nan	nan	nan
2	u	0	10312	0	nan	176	205	10312	0	0	15765	0	nan	19	0	15765	0	nan	nan	nan	nan	nan	nan
3	c	0	24288	0	nan	395	442	24288	0	0	36964	0	nan	37	2	36964	0	nan	nan	nan	nan	nan	nan
4	a	0	98611	0	nan	1537	1436	98611	0	0	151361	0	nan	139	8	151361	0	nan	nan	nan	nan	nan	nan
5	a	0	98806	0	nan	1541	1437	98806	0	0	151632	0	nan	139	8	151632	0	nan	nan	nan	nan	nan	nan
6	a	0	98838	0	nan	1541	1437	98838	0	0	151659	0	nan	139	8	151659	0	nan	nan	nan	nan	nan	nan
7	a	0	98843	0	nan	1541	1437	98843	0	0	151664	0	nan	139	8	151664	0	nan	nan	nan	nan	nan	nan
8	g	0	98885	0	nan	1541	1437	98885	0	0	151667	0	nan	139	8	151667	0	nan	nan	nan	nan	nan	nan
9	u	0	98889	0	nan	1541	1437	98889	0	0	151672	0	nan	139	8	151672	0	nan	nan	nan	nan	nan	nan
10	c	0	98933	0	nan	1541	1437	98933	0	0	151678	0	nan	139	8	151678	0	nan	nan	nan	nan	nan	nan
11	u	0	98937	0	nan	1541	1437	98937	0	0	151684	0	nan	139	8	151684	0	nan	nan	nan	nan	nan	nan
12	a	0	98941	0	nan	1541	1437	98941	0	0	151690	0	nan	139	8	151690	0	nan	nan	nan	nan	nan	nan
13	g	0	98941	0	nan	1541	1437	98941	0	0	151692	0	nan	139	8	151692	0	nan	nan	nan	nan	nan	nan
14	a	0	98943	0	nan	1541	1437	98943	0	0	151695	0	nan	139	8	151695	0	nan	nan	nan	nan	nan	nan
15	g	0	98943	0	nan	1541	1437	98943	0	0	151695	0	nan	140	8	151695	0	nan	nan	nan	nan	nan	nan
16	c	0	98943	0	nan	1541	1437	98943	0	0	151695	0	nan	140	8	151695	0	nan	nan	nan	nan	nan	nan
17	c	0	98943	0	nan	1541	1437	98943	0	0	151695	0	nan	140	8	151695	0	nan	nan	nan	nan	nan	nan
18	a	0	98943	0	nan	1541	1437	98943	0	0	151695	0	nan	140	8	151695	0	nan	nan	nan	nan	nan	nan
19	c	0	98943	0	nan	1541	1437	98943	0	0	151695	0	nan	141	8	151695	0	nan	nan	nan	nan	nan	nan
20	c	0	98943	0	nan	1549	1437	98943	0	0	151695	0	nan	141	8	151695	0	nan	nan	nan	nan	nan	nan
21	g	0	98943	0	nan	1648	1437	98943	0	0	151695	0	nan	144	8	151695	0	nan	nan	nan	nan	nan	nan
22	u	0	98943	0	nan	1670	1437	98943	0	0	151695	0	nan	144	8	151695	0	nan	nan	nan	nan	nan	nan
23	c	0	98943	0	nan	1702	1437	98943	0	0	151695	0	nan	144	8	151695	0	nan	nan	nan	nan	nan	nan
24	c	0	98943	0	nan	1704	1437	98943	0	0	151695	0	nan	144	8	151694	0	nan	nan	nan	nan	nan	nan
25	A	19	98940	92920	0.000204	1711	1437	98938	0	1	151691	143881	7e-06	144	8	151687	0	0.000198	4.7e-05	0.000198	4.7e-05	0.009967	0.002366	29.1429
26	G	1234	98933	91858	0.013434	1711	1437	98922	0	659	151685	142838	0.004614	144	8	151655	0	0.00882	0.000423	0.00882	0.000423	0.443994	0.021294	2.91157
27	G	562	98931	91376	0.00615	1712	1437	98919	0	437	151682	142187	0.003073	144	8	151644	0	0.003077	0.000298	0.003077	0.000298	0.154895	0.015001	2.0013
28	G	282	98929	91845	0.00307	1712	1437	98910	0	339	151681	143181	0.002368	144	8	151641	0	0.000703	0.000224	0.000703	0.000224	0.035389	0.011276	1.29645
29	A	1635	98926	91911	0.017789	1704	1437	98894	0	160	151676	142680	0.001121	144	8	151624	0	0.016668	0.000449	0.016668	0.000449	0.839059	0.022602	15.8689
30	G	2317	98924	93935	0.024666	1493	1413	98873	0	883	151665	144908	0.006094	144	8	151592	0	0.018572	0.000552	0.018572	0.000552	0.934905	0.027787	4.04759
31	C	519	98921	94792	0.005475	1493	1412	98868	0	232	151662	146412	0.001585	144	8	151584	0	0.003891	0.000262	0.003891	0.000262	0.195871	0.013189	3.45426
32	A	947	98912	94990	0.009969	1488	1383	98846	0	128	151655	147274	0.000869	144	8	151561	0	0.0091	0.000333	0.0091	0.000333	0.45809	0.016763	11.4718
33	G	1446	98907	93652	0.01544	1482	1286	98821	0	718	151646	145731	0.004927	144	7	151530	0	0.010513	0.000446	0.010513	0.000446	0.529219	0.022451	3.13375
34	G	1241	98897	92363	0.013436	1364	1158	98777	0	360	151635	143878	0.002502	144	7	151496	0	0.010934	0.000404	0.010934	0.000404	0.550412	0.020337	5.3701
35	U	995	98891	91714	0.010849	1343	769	98749	0	325	151634	142905	0.002274	144	6	151469	0	0.008575	0.000366	0.008575	0.000366	0.431661	0.018424	4.77089
36	A	2378	98883	91463	0.026	1237	683	98717	0	124	151627	142713	0.000869	144	6	151434	0	0.025131	0.000539	0.025131	0.000539	1.26508	0.027133	29.9194
37	G	1511	98882	93692	0.016127	1237	683	98707	0	683	151626	144414	0.004729	144	6	151422	0	0.011398	0.000453	0.011398	0.000453	0.57377	0.022804	3.41023
38	C	435	98879	92873	0.004684	1229	679	98694	0	194	151625	143266	0.001354	144	6	151409	0	0.00333	0.000245	0.00333	0.000245	0.167631	0.012333	3.45938
39	U	970	98871	92458	0.010491	1194	309	98664	0	194	151618	143068	0.001356	144	6	151368	0	0.009135	0.000351	0.009135	0.000351	0.459851	0.017669	7.73673
40	G	2570	98858	93167	0.027585	1159	217	98600	0	1255	151602	143674	0.008735	144	6	151280	0	0.01885	0.000597	0.01885	0.000597	0.9489	0.030053	3.15799
41	C	325	98855	93838	0.003463	1182	217	98580	0	192	151599	144534	0.001328	149	6	151262	0	0.002135	0.000215	0.002135	0.000215	0.107475	0.010823	2.60768
42	U	347	98848	93412	0.003715	1158	147	98536	0	182	151588	144156	0.001263	149	6	151193	0	0.002452	0.00022	0.002452	0.00022	0.123432	0.011075	2.94141
43	G	1519	98841	91671	0.01657	1049	147	98513	0	810	151580	141630	0.005719	149	6	151145	0	0.010851	0.00047	0.010851	0.00047	0.546234	0.02366	2.89736
44	G	620	98834	92186	0.006726	1048	147	98490	0	467	151578	142225	0.003284	149	6	151125	0	0.003442	0.00031	0.003442	0.00031	0.173269	0.015605	2.04811
45	G	946	98833	92425	0.010235	1048	147	98464	0	661	151575	141591	0.004668	149	6	151094	0	0.005567	0.000379	0.005567	0.000379	0.28024	0.019079	2.19259
46	C	495	98830	92094	0.005375	1048	147	98446	0	233	151571	141727	0.001644	149	6	151066	0	0.003731	0.000265	0.003731	0.000265	0.187817	0.01334	3.26946
47	U	1140	98827	92485	0.012326	1048	147	98433	0	1481	151565	142285	0.010409	150	6	151043	0	0.001918	0.000454	0.001918	0.000454	0.096551	0.022854	1.18417
48	C	1465	98822	93330	0.015697	1048	147	98402	0	697	151554	144089	0.004837	150	6	150977	0	0.01086	0.000449	0.01086	0.000449	0.546687	0.022602	3.24519
49	C	1058	98816	91748	0.011532	1048	147	98358	0	289	151543	140891	0.002051	150	6	150914	0	0.00948	0.000374	0.00948	0.000374	0.477219	0.018827	5.62262
50	G	1446	98809	90713	0.01594	1048	45	98313	0	1258	151533	140163	0.008975	150	6	150847	0	0.006965	0.00049	0.006965	0.00049	0.350615	0.024666	1.77604
51	G	995	98808	90766	0.010962	1048	45	98311	0	668	151531	139446	0.00479	150	6	150838	0	0.006172	0.000394	0.006172	0.000394	0.310695	0.019834	2.28852
52	G	495	98806	92499	0.005351	1047	45	98287	0	486	151529	142268	0.003416	150	6	150818	0	0.001935	0.000286	0.001935	0.000286	0.097407	0.014397	1.56645
53	G	233	98804	92489	0.002519	1048	45	98269	0	264	151525	142705	0.00185	155	6	150804	0	0.000669	0.000201	0.000669	0.000201	0.033677	0.010118	1.36162
54	A	313	98803	93369	0.003352	1048	45	98252	0	88	151522	144861	0.000607	155	6	150781	0	0.002745	0.0002	0.002745	0.0002	0.138182	0.010068	5.52224
55	C	691	98800	93642	0.007379	1048	45	98236	0	216	151519	144359	0.001496	155	6	150753	0	0.005883	0.000299	0.005883	0.000299	0.296147	0.015052	4.93249
56	A	805	98790	94579	0.008511	1046	35	98177	0	65	151509	145894	0.000446	157	6	150663	0	0.008066	0.000305	0.008066	0.000305	0.406038	0.015354	19.083
57	C	1010	98775	91402	0.01105	1046	35	98120	0	561	151502	141225	0.003972	157	6	150582	0	0.007078	0.000386	0.007078	0.000386	0.356303	0.019431	2.78197
58	U	6013	98771	88991	0.067569	1046	38	98089	0	523	151497	138321	0.003781	157	6	150541	0	0.063788	0.000887	0.063788	0.000887	3.21106	0.044651	17.8707
59	U	699	98764	88610	0.007889	1046	38	98064	0	162	151493	137500	0.001178	157	4	150503	0	0.00671	0.000312	0.00671	0.000312	0.337778	0.015706	6.69694
60	U	761	98758	86375	0.00881	1046	38	98025	0	115	151481	134865	0.000853	157	4	150458	0	0.007958	0.000329	0.007958	0.000329	0.400602	0.016562	10.3283
61	G	2323	98751	89502	0.025955	1046	38	97984	0	461	151477	139462	0.003306	157	4	150381	0	0.022649	0.00056	0.022649	0.00056	1.14014	0.02819	7.85088
62	C	481	98748	89270	0.005388	1044	38	97968	0	167	151471	138238	0.001208	157	4	150353	0	0.00418	0.000263	0.00418	0.000263	0.210419	0.013239	4.46026
63	G	557	98736	86047	0.006473	1044	35	97898	0	361	151451	132265	0.002729	156	3	150193	0	0.003744	0.00031	0.003744	0.00031	0.188471	0.015605	2.37193
64	U	1201	98727	84141	0.014274	1044	35	97859	0	194	151441	128397	0.001511	156	3	150144	0	0.012763	0.000426	0.012763	0.000426	0.642483	0.021445	9.44672
65	U	441	98722	83601	0.005275	1044	29	97825	0	114	151430	127483	0.000894	156	3	150095	0	0.004381	0.000265	0.004381	0.000265	0.220537	0.01334	5.90045
66	C	818	98719	86267	0.009482	1046	27	97807	0	246	151426	132231	0.00186	156	3	150070	0	0.007622	0.000352	0.007622	0.000352	0.383688	0.01772	5.09785
67	G	1650	98719	89014	0.018536	1047	22	97795	0	774	151425	137923	0.005612	156	3	150062	0	0.012925	0.000499	0.012925	0.000499	0.650638	0.025119	3.30292
68	G	853	98717	89892	0.009489	1047	22	97790	0	400	151424	139479	0.002868	156	3	150050	0	0.006621	0.000355	0.006621	0.000355	0.333298	0.017871	3.30858
69	G	605	98713	92060	0.006572	1047	22	97769	0	723	151419	143150	0.005051	156	3	150029	0	0.001521	0.000327	0.001521	0.000327	0.076566	0.016461	1.30113
70	C	322	98711	92252	0.00349	1048	21	97758	0	185	151419	143666	0.001288	156	3	150013	0	0.002203	0.000216	0.002203	0.000216	0.110898	0.010873	2.70963
71	U	565	98707	92338	0.006119	1048	21	97746	0	291	151417	143864	0.002023	156	3	149995	0	0.004096	0.000283	0.004096	0.000283	0.206191	0.014246	3.02472
72	G	1025	98694	90412	0.011337	1103	21	97685	0	593	151406	141050	0.004204	159	3	149888	0	0.007133	0.000394	0.007133	0.000394	0.359072	0.019834	2.69672
73	G	528	98692	90426	0.005839	1102	21	97679	0	468	151403	140672	0.003327	147	3	149863	0	0.002512	0.000297	0.002512	0.000297	0.126453	0.014951	1.75503
74	G	368	98690	90750	0.004055	1004	21	97667	0	307	151402	141635	0.002168	147	3	149847	0	0.001888	0.000245	0.001888	0.000245	0.095041	0.012333	1.87039
75	A	1936	98688	91233	0.02122	1004	21	97660	0	133	151400	142183	0.000935	147	3	149839	0	0.020285	0.000489	0.020285	0.000489	1.02114	0.024616	22.6952
76	G	495	98688	92522	0.00535	1004	21	97637	0	366	151396	143647	0.002548	147	3	149819	0	0.002802	0.000275	0.002802	0.000275	0.141051	0.013843	2.09969
77	C	193	98687	91330	0.002113	1003	21	97628	0	180	151396	141948	0.001268	147	3	149811	0	0.000845	0.000179	0.000845	0.000179	0.042537	0.009011	1.6664
78	G	483	98684	90436	0.005341	1003	21	97612	0	266	151395	140203	0.001897	147	3	149789	0	0.003444	0.000269	0.003444	0.000269	0.173369	0.013541	2.8155
79	U	1032	98682	90019	0.011464	1003	21	97582	0	158	151393	139515	0.001132	147	3	149764	0	0.010332	0.000368	0.010332	0.000368	0.520108	0.018525	10.1272
80	G	506	98680	90782	0.005574	1003	20	97570	0	446	151391	141146	0.00316	147	3	149749	0	0.002414	0.000289	0.002414	0.000289	0.12152	0.014548	1.76392
81	C	714	98680	89245	0.008	1003	20	97547	0	326	151385	140009	0.002328	147	3	149699	0	0.005672	0.000326	0.005672	0.000326	0.285526	0.016411	3.43643
82	U	1422	98675	87327	0.016284	1003	20	97522	0	692	151379	137981	0.005015	147	3	149657	0	0.011268	0.000472	0.011268	0.000472	0.567226	0.02376	3.24706
83	U	723	98675	86513	0.008357	1003	20	97508	0	204	151375	136146	0.001498	117	3	149629	0	0.006859	0.000328	0.006859	0.000328	0.345279	0.016511	5.57877
84	U	666	98674	87112	0.007645	1003	20	97490	0	909	151374	136198	0.006674	117	0	149612	0	0.000971	0.00037	0.000971	0.00037	0.04888	0.018626	1.14549
85	C	1043	98671	85960	0.012134	1003	20	97453	0	435	151371	135348	0.003214	117	0	149549	0	0.00892	0.000406	0.00892	0.000406	0.449028	0.020438	3.77536
86	C	297	98670	85729	0.003464	1003	20	97415	0	272	151366	137271	0.001981	117	0	149496	0	0.001483	0.000234	0.001483	0.000234	0.074653	0.011779	1.74861
87	A	3182	98668	88954	0.035771	911	3	97398	0	78	151365	139993	0.000557	95	0	149471	0	0.035214	0.000637	0.035214	0.000637	1.77266	0.032066	64.2208
88	C	1358	98667	90188	0.015057	910	3	97392	0	215	151365	142046	0.001514	94	0	149454	0	0.013544	0.000421	0.013544	0.000421	0.681798	0.021193	9.94518
89	G	2226	98662	89941	0.02475	910	3	97361	0	341	151361	141443	0.002411	93	0	149412	0	0.022339	0.000541	0.022339	0.000541	1.12453	0.027234	10.2655
90	A	1028	98660	91042	0.011291	910	3	97349	0	54	151357	141582	0.000381	93	0	149401	0	0.01091	0.000356	0.01091	0.000356	0.549204	0.017921	29.6352
91	C	527	98664	90644	0.005814	910	3	97345	0	147	151357	140326	0.001048	93	0	149397	0	0.004766	0.000268	0.004766	0.000268	0.239918	0.013491	5.54771
92	G	983	98661	90943	0.010809	910	3	97324	0	1019	151354	140737	0.00724	93	0	149364	0	0.003569	0.000413	0.003569	0.000413	0.179662	0.02079	1.49296
93	G	395	98661	89101	0.004433	922	3	97319	0	323	151354	137975	0.002341	100	0	149353	0	0.002092	0.000258	0.002092	0.000258	0.10531	0.012988	1.89364
94	U	124	98657	90049	0.001377	922	3	97301	0	160	151353	139530	0.001147	100	0	149333	0	0.00023	0.000153	0.00023	0.000153	0.011578	0.007702	1.20052
95	G	163	98661	89758	0.001816	920	4	97299	0	208	151353	139128	0.001495	101	0	149321	0	0.000321	0.000176	0.000321	0.000176	0.016159	0.00886	1.21472
96	A	373	98663	91694	0.004068	920	4	97284	0	102	151351	142185	0.000717	101	0	149297	0	0.003351	0.000222	0.003351	0.000222	0.168688	0.011175	5.67364
97	C	371	98662	91205	0.004068	921	4	97280	0	127	151350	141576	0.000897	101	0	149287	0	0.003171	0.000226	0.003171	0.000226	0.159627	0.011377	4.53512
98	A	930	98663	92364	0.010069	921	4	97273	0	57	151350	143566	0.000397	101	0	149281	0	0.009672	0.000334	0.009672	0.000334	0.486884	0.016813	25.3627
99	C	506	98672	88758	0.005701	919	4	97281	0	97	151349	137665	0.000705	101	0	149273	0	0.004996	0.000263	0.004996	0.000263	0.251496	0.013239	8.08652
100	G	1659	98672	89948	0.018444	919	4	97271	0	474	151346	139005	0.00341	101	0	149242	0	0.015034	0.000479	0.015034	0.000479	0.756804	0.024113	5.4088
101	C	3273	98671	87742	0.037303	931	4	97260	0	4727	151344	135783	0.034813	105	0	149216	0	0.00249	0.000826	0.00249	0.000826	0.125345	0.04158	1.07153
102	U	884	98670	88708	0.009965	931	4	97242	0	229	151342	139530	0.001641	105	0	149191	0	0.008324	0.000352	0.008324	0.000352	0.419026	0.01772	6.07252
103	U	1480	98680	85157	0.01738	3187	6	97248	0	527	151341	130758	0.00403	965	1	149170	0	0.013349	0.000485	0.013349	0.000485	0.671982	0.024415	4.31266
104	C	795	98684	85832	0.009262	3187	6	97232	0	555	151340	130896	0.00424	965	1	149132	0	0.005022	0.000375	0.005022	0.000375	0.252805	0.018877	2.18443
105	C	649	98683	86489	0.007504	3187	6	97219	0	956	151340	131943	0.007246	965	1	149116	0	0.000258	0.000376	0.000258	0.000376	0.012988	0.018928	1.03561
106	C	443	98680	88900	0.004983	3187	6	97206	0	471	151339	137139	0.003434	965	1	149095	0	0.001549	0.000285	0.001549	0.000285	0.077976	0.014347	1.45108
107	U	350	98679	88452	0.003957	3187	6	97186	0	144	151336	138668	0.001038	965	1	149084	0	0.002918	0.000229	0.002918	0.000229	0.146891	0.011528	3.81214
108	G	597	98682	88056	0.00678	3187	6	97187	0	426	151335	139167	0.003061	965	1	149076	0	0.003719	0.000315	0.003719	0.000315	0.187213	0.015857	2.21496
109	G	553	98680	88784	0.006229	3187	6	97177	0	208	151335	139973	0.001486	965	1	149066	0	0.004743	0.000284	0.004743	0.000284	0.23876	0.014296	4.19179
110	A	1610	98677	87917	0.018313	3187	6	97160	0	93	151334	137166	0.000678	964	1	149051	0	0.017635	0.000462	0.017635	0.000462	0.887737	0.023257	27.0103
111	U	874	98676	88077	0.009923	3187	6	97151	0	73	151334	137023	0.000533	964	1	149039	0	0.00939	0.000341	0.00939	0.000341	0.472688	0.017166	18.6173
112	U	619	98672	87278	0.007092	3187	6	97132	0	98	151332	135606	0.000723	964	1	149012	0	0.00637	0.000294	0.00637	0.000294	0.320663	0.0148	9.80913
113	G	358	98665	88595	0.004041	3186	6	97087	0	334	151326	137115	0.002436	964	1	148955	0	0.001605	0.000252	0.001605	0.000252	0.080795	0.012686	1.65887
114	G	578	98664	88941	0.006499	3485	7	97076	0	715	151325	137998	0.005181	987	1	148939	0	0.001317	0.000333	0.001317	0.000333	0.066297	0.016763	1.25439
115	C	103	98659	83333	0.001236	3385	7	97059	0	128	151322	132593	0.000965	961	1	148862	0	0.000271	0.000149	0.000271	0.000149	0.013642	0.007501	1.28083
116	A	672	98658	83567	0.008041	3385	7	97034	0	952	151316	133089	0.007153	967	1	148808	0	0.000888	0.000387	0.000888	0.000387	0.044701	0.019481	1.12414
117	G	595	98658	82926	0.007175	3484	7	97016	0	659	151316	133119	0.00495	967	1	148781	0	0.002225	0.000352	0.002225	0.000352	0.112005	0.01772	1.44949
118	C	981	98655	88445	0.011092	3484	7	96989	0	247	151305	138752	0.00178	967	1	148715	0	0.009311	0.000372	0.009311	0.000372	0.468711	0.018726	6.23146
119	C	181	98654	85261	0.002123	3484	7	96970	0	188	151304	136354	0.001379	967	1	148689	0	0.000744	0.000187	0.000744	0.000187	0.037453	0.009413	1.53952
120	A	2371	98653	81831	0.028974	3484	7	96954	0	148	151302	135117	0.001095	967	1	148669	0	0.027879	0.000602	0.027879	0.000602	1.40342	0.030304	26.4603
121	G	1773	98651	82195	0.021571	3484	7	96942	0	254	151301	135008	0.001881	967	1	148653	0	0.019689	0.000526	0.019689	0.000526	0.991135	0.026479	11.4678
122	A	9491	98647	88011	0.107839	3484	7	96927	0	48	151299	139035	0.000345	967	1	148631	0	0.107494	0.001108	0.107494	0.001108	5.4112	0.055776	312.577
123	C	112	98647	85675	0.001307	3485	9	96914	0	159	151297	133712	0.001189	967	1	148608	0	0.000118	0.000155	0.000118	0.000155	0.00594	0.007803	1.09924
124	U	142	98641	85675	0.001657	3485	9	96881	0	109	151291	134036	0.000813	967	1	148556	0	0.000844	0.000159	0.000844	0.000159	0.042487	0.008004	2.03813
125	G	627	98640	85232	0.007356	3486	9	96861	0	524	151290	132612	0.003951	967	1	148519	0	0.003405	0.000341	0.003405	0.000341	0.171406	0.017166	1.86181
126	C	179	98641	86546	0.002068	3486	9	96829	0	251	151284	134146	0.001871	967	1	148456	0	0.000197	0.000195	0.000197	0.000195	0.009917	0.009816	1.10529
127	C	7545	98637	83505	0.090354	3489	9	96793	0	13833	151280	127423	0.10856	973	1	148374	0	-0.018206	0.001391	nan	nan	nan	nan	0.832296
128	U	401	98635	80505	0.004981	3489	9	96752	0	226	151277	122271	0.001848	973	1	148313	0	0.003133	0.000277	0.003133	0.000277	0.157714	0.013944	2.69535
129	U	526	98633	75951	0.006926	3515	9	96697	0	755	151267	116155	0.0065	973	1	148184	0	0.000426	0.000384	0.000426	0.000384	0.021445	0.01933	1.06554
130	C	353	98628	77803	0.004537	3515	9	96589	0	152	151260	119733	0.001269	973	1	147979	0	0.003268	0.000263	0.003268	0.000263	0.16451	0.013239	3.57526
131	C	783	98628	79566	0.009841	3515	9	96578	0	787	151259	122123	0.006444	973	1	147968	0	0.003397	0.00042	0.003397	0.00042	0.171003	0.021143	1.52716
132	G	657	98627	84464	0.007778	3517	9	96563	0	745	151257	129452	0.005755	971	1	147941	0	0.002023	0.00037	0.002023	0.00037	0.101837	0.018626	1.35152
133	G	1192	98624	85990	0.013862	3517	9	96555	0	529	151257	130896	0.004041	971	1	147918	0	0.009821	0.000438	0.009821	0.000438	0.494384	0.022049	3.43034
134	G	274	98620	86661	0.003162	3517	9	96538	0	189	151252	133157	0.001419	972	1	147867	0	0.001742	0.000217	0.001742	0.000217	0.087691	0.010924	2.22833
135	U	515	98618	86787	0.005934	3517	9	96511	0	725	151245	134155	0.005404	972	1	147813	0	0.00053	0.00033	0.00053	0.00033	0.02668	0.016612	1.09808
136	C	858	98619	82788	0.010364	3518	10	96494	0	337	151244	132037	0.002552	972	1	147770	0	0.007812	0.00038	0.007812	0.00038	0.393252	0.019129	4.06113
137	A	2381	98621	87573	0.027189	3518	10	96482	0	176	151242	136214	0.001292	972	1	147749	0	0.025897	0.000566	0.025897	0.000566	1.30364	0.028492	21.0441
138	C	1325	98624	84463	0.015687	3602	10	96483	0	306	151241	130846	0.002339	972	1	147739	0	0.013349	0.000451	0.013349	0.000451	0.671982	0.022703	6.70671
139	U	254	98625	83956	0.003025	3602	10	96471	0	198	151240	128589	0.00154	972	1	147702	0	0.001486	0.000219	0.001486	0.000219	0.074805	0.011024	1.96429
140	G	732	98647	83466	0.00877	3602	10	96498	0	933	151240	128447	0.007264	972	1	147679	0	0.001506	0.000402	0.001506	0.000402	0.075811	0.020236	1.20732
141	C	463	98668	85825	0.005395	4116	10	96519	0	389	151237	131435	0.00296	997	1	147655	0	0.002435	0.000292	0.002435	0.000292	0.122577	0.014699	1.82264
142	C	390	98708	86534	0.004507	4116	11	96485	0	204	151232	131607	0.00155	997	1	147590	0	0.002957	0.000253	0.002957	0.000253	0.148854	0.012736	2.90774
143	A	1693	98758	80664	0.020988	4116	11	96478	0	90	151232	121494	0.000741	997	1	147504	0	0.020248	0.000516	0.020248	0.000516	1.01927	0.025975	28.3239
144	U	729	98759	80667	0.009037	4116	11	96403	0	86	151229	120938	0.000711	996	0	147432	0	0.008326	0.000343	0.008326	0.000343	0.419127	0.017266	12.7103
145	G	1211	99009	83255	0.014546	4114	11	96850	0	487	151247	123823	0.003933	996	0	147451	0	0.010613	0.000454	0.010613	0.000454	0.534253	0.022854	3.69845
146	G	413	99275	87037	0.004745	4115	10	96939	0	246	151280	129846	0.001895	1004	0	147408	0	0.002851	0.000263	0.002851	0.000263	0.143518	0.013239	2.50396
147	A	1144	99491	86254	0.013263	4116	10	93980	0	167	151358	120327	0.001388	1004	0	133244	0	0.011875	0.000407	0.011875	0.000407	0.597782	0.020488	9.55548
148	G	1316	99952	90615	0.014523	4341	10	97585	0	131	153652	139161	0.000941	1018	1	150810	0	0.013582	0.000409	0.013582	0.000409	0.683711	0.020589	15.4336
149	G	237	100107	87044	0.002723	4489	10	98097	0	32	153716	137226	0.000233	1018	1	151587	0	0.00249	0.000182	0.00249	0.000182	0.125345	0.009162	11.6867
150	A	651	99915	86863	0.007495	4490	10	96703	0	44	153340	136812	0.000322	1010	1	149593	0	0.007173	0.000298	0.007173	0.000298	0.361085	0.015001	23.2764
151	G	848	99927	86578	0.009795	4490	9	97314	0	649	153340	135205	0.0048	1010	1	149707	0	0.004995	0.000386	0.004995	0.000386	0.251446	0.019431	2.04063
152	C	706	99932	89422	0.007895	4491	9	97499	0	392	153340	135984	0.002883	1011	1	149763	0	0.005012	0.000331	0.005012	0.000331	0.252302	0.016662	2.73847
153	C	417	99923	88739	0.004699	4432	9	97492	0	243	153336	135482	0.001794	1011	1	149738	0	0.002906	0.000257	0.002906	0.000257	0.146287	0.012937	2.61929
154	G	1282	99923	88762	0.014443	4538	8	97479	0	1287	153340	135813	0.009476	1011	1	149752	0	0.004967	0.000482	0.004967	0.000482	0.250036	0.024264	1.52417
155	C	202	99929	89048	0.002268	4698	8	97514	0	177	153340	138055	0.001282	1011	1	149776	0	0.000986	0.000186	0.000986	0.000186	0.049635	0.009363	1.76911
156	A	1075	99942	89672	0.011988	4914	8	97527	0	121	153342	139343	0.000868	1011	1	149807	0	0.01112	0.000374	0.01112	0.000374	0.559775	0.018827	13.8111
157	G	2786	99951	89988	0.03096	5072	10	97559	0	406	153348	140674	0.002886	1011	1	149852	0	0.028074	0.000604	0.028074	0.000604	1.41323	0.030405	10.7277
158	U	755	99962	92412	0.00817	5176	10	97577	0	352	153351	144219	0.002441	1011	1	149872	0	0.005729	0.000325	0.005729	0.000325	0.288395	0.01636	3.34699
159	C	818	99962	88596	0.009233	5176	10	97580	0	218	153353	141543	0.00154	1011	1	149877	0	0.007693	0.000339	0.007693	0.000339	0.387262	0.017065	5.99545
160	A	3369	99963	87568	0.038473	5239	10	97589	0	121	153355	141749	0.000854	1009	1	149886	0	0.037619	0.000667	0.037619	0.000667	1.89372	0.033576	45.0504
161	G	3223	99964	87915	0.03666	5326	10	97594	0	452	153356	139394	0.003243	1009	1	149889	0	0.033418	0.000664	0.033418	0.000664	1.68225	0.033425	11.3043
162	A	3025	99967	90566	0.033401	5327	10	97624	0	54	153356	141223	0.000382	1003	1	149895	0	0.033019	0.00061	0.033019	0.00061	1.66216	0.030707	87.4372
163	U	817	99969	90003	0.009077	5454	10	97634	0	632	153358	139980	0.004515	1003	1	149902	0	0.004563	0.000365	0.004563	0.000365	0.229699	0.018374	2.01041
164	C	918	99970	92592	0.009914	5443	10	97640	0	703	153358	143491	0.004899	1003	1	149906	0	0.005015	0.000376	0.005015	0.000376	0.252453	0.018928	2.02368
165	C	482	99971	92335	0.00522	5443	10	97641	0	352	153360	142732	0.002466	1003	1	149916	0	0.002754	0.000272	0.002754	0.000272	0.138635	0.013692	2.11679
166	U	216	99971	91076	0.002372	5534	10	97643	0	128	153361	141595	0.000904	1003	1	149925	0	0.001468	0.00018	0.001468	0.00018	0.073898	0.009061	2.62389
167	A	1776	99972	92054	0.019293	5631	10	97649	0	104	153362	143151	0.000727	1003	1	149933	0	0.018567	0.000463	0.018567	0.000463	0.934654	0.023307	26.5378
168	G	976	99975	90400	0.010796	5657	11	97663	0	429	153368	141442	0.003033	1015	1	149950	0	0.007763	0.000375	0.007763	0.000375	0.390786	0.018877	3.55951
169	C	519	99977	91882	0.005649	5733	11	97668	0	228	153373	144059	0.001583	1015	1	149961	0	0.004066	0.000269	0.004066	0.000269	0.20468	0.013541	3.56854
170	G	2273	99980	82326	0.02761	5739	11	97679	0	295	153378	139135	0.00212	1015	1	149977	0	0.02549	0.000592	0.02549	0.000592	1.28315	0.029801	13.0236
171	U	646	99983	83507	0.007736	5751	16	97689	0	276	153378	139162	0.001983	1017	2	149979	0	0.005753	0.000327	0.005753	0.000327	0.289603	0.016461	3.90116
172	C	725	99985	83297	0.008704	5839	16	97692	0	186	153380	138615	0.001342	1017	2	149987	0	0.007362	0.000338	0.007362	0.000338	0.370599	0.017015	6.48584
173	G	1191	99986	88573	0.013447	5838	16	97693	0	315	153381	139026	0.002266	1018	2	149994	0	0.011181	0.00041	0.011181	0.00041	0.562846	0.020639	5.93425
174	A	1629	99989	89871	0.018126	5865	19	97700	0	90	153388	141750	0.000635	1014	15	150010	0	0.017491	0.000454	0.017491	0.000454	0.880488	0.022854	28.5449
175	G	2147	99989	90137	0.023819	5865	19	97707	0	2139	153389	141196	0.015149	1014	15	150018	0	0.00867	0.00061	0.00867	0.00061	0.436444	0.030707	1.57232
176	C	858	99994	93247	0.009201	6105	19	97721	0	782	153394	144642	0.005406	1042	15	150032	0	0.003795	0.000369	0.003795	0.000369	0.191038	0.018575	1.702
177	C	812	99995	92809	0.008749	6104	19	97732	0	344	153397	143150	0.002403	1042	15	150048	0	0.006346	0.000333	0.006346	0.000333	0.319455	0.016763	3.64087
178	C	1155	99996	92730	0.012456	6110	19	97740	0	770	153401	142843	0.005391	1042	15	150054	0	0.007065	0.000415	0.007065	0.000415	0.355649	0.020891	2.31052
179	C	817	99996	91958	0.008884	6206	19	97742	0	1164	153403	142777	0.008153	1043	15	150067	0	0.000732	0.000392	0.000732	0.000392	0.036849	0.019733	1.08966
180	C	548	100001	91716	0.005975	6347	20	97752	0	485	153408	142994	0.003392	1043	15	150081	0	0.002583	0.000298	0.002583	0.000298	0.130027	0.015001	1.7615
181	U	1703	100005	90644	0.018788	6346	20	97766	0	1338	153416	142963	0.009359	1043	15	150116	0	0.009429	0.000522	0.009429	0.000522	0.474651	0.026277	2.00748
182	C	1708	100008	89511	0.019081	6506	17	97779	0	230	153424	143032	0.001608	1043	15	150152	0	0.017473	0.000474	0.017473	0.000474	0.879582	0.023861	11.8663
183	U	319	100010	89170	0.003577	6506	17	97790	0	121	153429	144363	0.000838	1042	15	150182	0	0.002739	0.000214	0.002739	0.000214	0.13788	0.010773	4.2685
184	G	3247	100012	84387	0.038477	6538	18	97796	0	348	153438	141468	0.00246	1042	15	150207	0	0.036018	0.000688	0.036018	0.000688	1.81313	0.034634	15.6411
185	A	2935	100014	88234	0.033264	6621	18	97806	0	171	153451	143666	0.00119	1042	15	150226	0	0.032074	0.000621	0.032074	0.000621	1.61459	0.031261	27.9529
186	G	3778	100015	88305	0.042784	6621	18	97818	0	285	153457	142425	0.002001	1042	15	150245	0	0.040782	0.000706	0.040782	0.000706	2.05295	0.03554	21.3813
187	U	224	100015	90440	0.002477	6621	18	97822	0	314	153458	145129	0.002164	1042	15	150249	0	0.000313	0.000206	0.000313	0.000206	0.015756	0.01037	1.14464
188	C	330	100015	87082	0.00379	6620	18	97829	0	473	153459	140370	0.00337	1061	15	150258	0	0.00042	0.00026	0.00042	0.00026	0.021143	0.013088	1.12463
189	A	297	100016	87408	0.003398	6713	18	97830	0	105	153459	140166	0.000749	1061	15	150259	0	0.002649	0.00021	0.002649	0.00021	0.133349	0.010571	4.53672
190	G	686	100019	87307	0.007857	6799	18	97850	0	793	153460	140476	0.005645	1061	15	150285	0	0.002212	0.000361	0.002212	0.000361	0.111351	0.018173	1.39185
191	G	1022	100019	88980	0.011486	6800	18	97854	0	1540	153462	143656	0.01072	1061	15	150291	0	0.000766	0.000451	0.000766	0.000451	0.03856	0.022703	1.07146
192	A	631	100021	81995	0.007696	6799	18	97862	0	141	153469	135125	0.001043	1061	15	150313	0	0.006652	0.000319	0.006652	0.000319	0.334858	0.016058	7.37872
193	A	1613	100023	79520	0.020284	6799	18	97871	0	103	153476	130602	0.000789	1061	15	150336	0	0.019496	0.000511	0.019496	0.000511	0.981419	0.025723	25.7085
194	A	2324	100027	80251	0.028959	6798	18	97889	0	95	153481	129265	0.000735	1061	15	150351	0	0.028224	0.000605	0.028224	0.000605	1.42078	0.030455	39.4
195	C	543	100027	84030	0.006462	6798	18	97896	0	232	153482	135496	0.001712	1061	15	150365	0	0.00475	0.000299	0.00475	0.000299	0.239113	0.015052	3.77453
196	A	931	100030	86314	0.010786	6798	18	97902	0	212	153482	138360	0.001532	1061	15	150376	0	0.009254	0.000369	0.009254	0.000369	0.465842	0.018575	7.04047
197	U	2024	100036	84553	0.023938	6873	18	97946	0	1448	153496	136656	0.010596	1061	15	150449	0	0.013342	0.000601	0.013342	0.000601	0.67163	0.030254	2.25915
198	U	837	100040	85350	0.009807	6873	18	97992	0	502	153508	137574	0.003649	1062	15	150545	0	0.006158	0.000376	0.006158	0.000376	0.309991	0.018928	2.68759
199	U	192	100042	86918	0.002209	6873	18	98017	0	180	153519	140940	0.001277	1062	15	150617	0	0.000932	0.000186	0.000932	0.000186	0.046916	0.009363	1.72984
200	U	201	100044	87841	0.002288	6874	18	98027	0	195	153525	143863	0.001355	1062	15	150649	0	0.000933	0.000188	0.000933	0.000188	0.046967	0.009464	1.68856
201	C	410	100048	76678	0.005347	6874	18	98048	0	174	153532	144150	0.001207	1062	15	150679	0	0.00414	0.000279	0.00414	0.000279	0.208406	0.014045	4.42999
202	A	1543	100050	75428	0.020457	6873	18	98064	0	105	153546	144969	0.000724	1062	15	150716	0	0.019732	0.000526	0.019732	0.000526	0.993299	0.026479	28.2555
203	G	2643	100054	74131	0.035653	6873	18	98074	0	343	153556	141831	0.002418	1061	15	150741	0	0.033235	0.000706	0.033235	0.000706	1.67303	0.03554	14.7448
204	A	14896	100056	86641	0.171928	6873	18	98079	0	124	153558	142809	0.000868	1061	15	150749	0	0.17106	0.001411	0.17106	0.001411	8.61108	0.071029	198.074
205	C	1178	100062	86678	0.013591	6873	17	98119	0	269	153558	141421	0.001902	1068	15	150753	0	0.011688	0.000413	0.011688	0.000413	0.588368	0.02079	7.14564
206	C	672	100064	88194	0.00762	6873	17	98138	0	322	153563	144712	0.002225	1068	15	150766	0	0.005394	0.000319	0.005394	0.000319	0.271531	0.016058	3.42472
207	U	375	100065	83179	0.004508	6873	17	98140	0	110	153564	139146	0.000791	1068	15	150777	0	0.003718	0.000245	0.003718	0.000245	0.187162	0.012333	5.69912
208	A	7590	100066	84786	0.089519	6965	17	98144	0	99	153565	139438	0.00071	1068	15	150783	0	0.08881	0.00103	0.08881	0.00103	4.47065	0.05185	126.083
209	U	515	100072	85163	0.006047	6965	17	98168	0	125	153571	139595	0.000895	1068	15	150796	0	0.005152	0.000278	0.005152	0.000278	0.259349	0.013994	6.75642
210	G	1096	100077	90202	0.012151	6965	17	98183	0	698	153578	146133	0.004776	1068	15	150815	0	0.007374	0.000409	0.007374	0.000409	0.371204	0.020589	2.54418
211	G	521	100081	89868	0.005797	6964	17	98200	0	393	153584	146089	0.00269	1068	15	150829	0	0.003107	0.000288	0.003107	0.000288	0.156405	0.014498	2.15502
212	A	498	100084	86653	0.005747	6963	17	98213	0	105	153591	141622	0.000741	1068	15	150845	0	0.005006	0.000268	0.005006	0.000268	0.252	0.013491	7.75574
213	A	631	100086	84569	0.007461	6962	17	98218	0	51	153595	136420	0.000374	1068	15	150856	0	0.007088	0.000302	0.007088	0.000302	0.356806	0.015203	19.9492
214	A	863	100087	84224	0.010246	6961	17	98224	0	42	153596	136437	0.000308	1068	15	150860	0	0.009939	0.000352	0.009939	0.000352	0.500324	0.01772	33.2662
215	C	486	100087	86898	0.005593	7049	17	98232	0	215	153599	140029	0.001535	1068	15	150872	0	0.004057	0.000274	0.004057	0.000274	0.204227	0.013793	3.64365
216	U	1605	100092	89420	0.017949	7126	17	98245	0	256	153600	143938	0.001779	1066	15	150881	0	0.01617	0.000462	0.01617	0.000462	0.81399	0.023257	10.0894
217	A	2142	100113	88647	0.024163	8365	26	98277	0	105	153607	144175	0.000728	1486	19	150960	0	0.023435	0.000527	0.023435	0.000527	1.17971	0.026529	33.1909
218	C	2235	100122	86967	0.025699	8373	26	98311	0	188	153612	140004	0.001343	1486	19	150995	0	0.024357	0.000552	0.024357	0.000552	1.22612	0.027787	19.1355
219	U	633	100123	87695	0.007218	8374	25	98316	0	467	153614	140834	0.003316	1486	19	151004	0	0.003902	0.000325	0.003902	0.000325	0.196425	0.01636	2.17672
220	U	407	100128	87352	0.004659	8375	25	98332	0	593	153618	140338	0.004226	1486	19	151014	0	0.000434	0.000289	0.000434	0.000289	0.021847	0.014548	1.10246
221	C	399	100135	90087	0.004429	8375	25	98345	0	379	153626	144265	0.002627	1486	19	151030	0	0.001802	0.00026	0.001802	0.00026	0.090712	0.013088	1.68595
222	C	245	100137	90294	0.002713	8375	25	98355	0	253	153633	144631	0.001749	1486	19	151045	0	0.000964	0.000205	0.000964	0.000205	0.048527	0.01032	1.55117
223	U	148	100139	89504	0.001654	8375	25	98362	0	202	153640	144792	0.001395	1486	19	151060	0	0.000258	0.000168	0.000258	0.000168	0.012988	0.008457	1.18566
224	G	1443	100145	86869	0.016611	8374	160	98377	0	847	153644	144214	0.005873	1486	19	151078	0	0.010738	0.000482	0.010738	0.000482	0.540546	0.024264	2.82837
225	A	1210	100154	83870	0.014427	8376	160	98403	0	114	153656	140799	0.00081	1486	19	151108	0	0.013617	0.000422	0.013617	0.000422	0.685473	0.021243	17.8111
226	A	5151	100160	82380	0.062527	8376	160	98423	0	84	153663	134573	0.000624	1486	19	151125	0	0.061903	0.000874	0.061903	0.000874	3.11617	0.043997	100.204
227	A	884	100166	80337	0.011004	8376	243	98436	0	28	153668	132231	0.000212	1486	19	151137	0	0.010792	0.000372	0.010792	0.000372	0.543264	0.018726	51.9057
228	A	5436	100169	82854	0.065609	8376	243	98448	0	51	153675	133656	0.000382	1486	19	151155	0	0.065228	0.000891	0.065228	0.000891	3.28355	0.044852	171.751
229	C	1790	100179	84781	0.021113	8377	243	98475	0	238	153684	136987	0.001737	1486	19	151183	0	0.019376	0.000512	0.019376	0.000512	0.975378	0.025774	12.1549
230	A	1367	100188	80573	0.016966	8365	244	98527	0	29	153708	126696	0.000229	1472	19	151278	0	0.016737	0.000461	0.016737	0.000461	0.842532	0.023207	74.0873
231	A	2535	100206	81511	0.0311	8358	243	98663	0	46	153739	126979	0.000362	1467	19	151511	0	0.030738	0.00062	0.030738	0.00062	1.54734	0.03121	85.9116
232	C	710	100274	85218	0.008332	8365	244	99134	0	150	153894	131167	0.001144	1470	19	152341	0	0.007188	0.000326	0.007188	0.000326	0.36184	0.016411	7.28322
233	G	1171	100306	94074	0.012448	8366	244	99267	0	525	153961	146421	0.003586	1471	19	152578	0	0.008862	0.000396	0.008862	0.000396	0.446109	0.019934	3.47128
234	U	1171	100323	94419	0.012402	8364	244	99320	0	266	153989	146909	0.001811	1472	19	152651	0	0.010592	0.000379	0.010592	0.000379	0.533196	0.019079	6.84815
235	U	548	100342	93659	0.005851	8365	244	99386	0	272	154013	145760	0.001866	1472	19	152718	0	0.003985	0.000274	0.003985	0.000274	0.200603	0.013793	3.13558
236	C	1120	100352	94387	0.011866	8363	244	99409	0	281	154016	146556	0.001917	1472	19	152732	0	0.009949	0.000373	0.009949	0.000373	0.500828	0.018777	6.18988
237	U	315	100355	94674	0.003327	8365	244	99421	0	140	154022	147518	0.000949	1472	6	152742	0	0.002378	0.000204	0.002378	0.000204	0.119707	0.010269	3.5058
238	G	2267	100431	93879	0.024148	8370	245	99428	76	714	154096	147195	0.004851	1472	7	152746	74	0.019297	0.000539	0.019297	0.000539	0.971401	0.027133	4.97794
239	U	2245	100544	94912	0.023653	8375	246	99437	189	1116	154155	147073	0.007588	1472	7	152751	133	0.016065	0.000548	0.016065	0.000548	0.808704	0.027586	3.11716
240	C	1239	100651	93231	0.01329	8381	247	99451	296	1073	154221	145012	0.007399	1473	7	152761	199	0.00589	0.00044	0.00589	0.00044	0.2965	0.022149	1.79619
241	C	614	100717	92960	0.006605	8386	247	99465	362	406	154276	143852	0.002822	1473	7	152771	254	0.003783	0.000301	0.003783	0.000301	0.190434	0.015152	2.34054
242	C	1162	101022	92965	0.012499	8481	249	99472	667	1348	154534	143936	0.009365	1474	7	152781	512	0.003134	0.000447	0.003134	0.000447	0.157764	0.022502	1.33465
243	C	822	103794	92392	0.008897	8576	258	99476	3439	1148	156974	142343	0.008065	1490	10	152781	2952	0.000832	0.000391	0.000832	0.000391	0.041882	0.019683	1.10316
244	C	608	107973	90800	0.006696	8712	276	99493	7618	563	160371	140845	0.003997	1517	14	152803	6349	0.002699	0.00032	0.002699	0.00032	0.135866	0.016109	1.67526
245	U	741	119779	90929	0.008149	9111	324	99528	19424	452	170163	140716	0.003212	1601	24	152863	16141	0.004937	0.000335	0.004937	0.000335	0.248526	0.016864	2.53705
246	U	412	128722	92211	0.004468	9423	376	99563	28367	126	177694	143200	0.00088	1662	26	152931	23672	0.003588	0.000234	0.003588	0.000234	0.180618	0.011779	5.07727
247	G	912	160498	93786	0.009724	10481	522	99626	60143	609	204889	145122	0.004196	1858	52	153028	50867	0.005528	0.000364	0.005528	0.000364	0.278277	0.018324	2.31745
248	C	625	242808	93566	0.00668	14336	899	99637	142453	335	277747	144172	0.002324	2841	99	153046	123725	0.004356	0.000296	0.004356	0.000296	0.219279	0.0149	2.87435
249	C	428	242999	93581	0.004574	14344	900	99656	142644	205	277958	144381	0.00142	2841	100	153074	123936	0.003154	0.000242	0.003154	0.000242	0.158771	0.012182	3.22113
250	G	1358	243179	92816	0.014631	14321	901	99698	142824	361	278113	145990	0.002473	2855	99	153151	124091	0.012158	0.000418	0.012158	0.000418	0.612028	0.021042	5.9163
251	U	2605	243233	94614	0.027533	14323	958	99706	142878	1085	278167	147620	0.00735	2855	98	153165	124145	0.020183	0.000584	0.020183	0.000584	1.016	0.029398	3.74599
252	C	2124	243317	93100	0.022814	14425	961	99728	142962	587	278211	145524	0.004034	2854	98	153176	124189	0.01878	0.000522	0.01878	0.000522	0.945376	0.026277	5.65543
253	C	726	243387	93489	0.007766	14428	964	99742	143032	348	278227	145271	0.002396	2853	98	153197	124205	0.00537	0.000316	0.00537	0.000316	0.270323	0.015907	3.24124
254	C	532	243399	92118	0.005775	14427	966	99755	143044	439	278243	143049	0.003069	2852	98	153223	124221	0.002706	0.00029	0.002706	0.00029	0.136219	0.014598	1.88172
255	A	1887	243406	90874	0.020765	14427	965	99763	143051	108	278271	141499	0.000763	2851	98	153229	124249	0.020002	0.000484	0.020002	0.000484	1.00689	0.024364	27.2149
256	A	1717	243434	91833	0.018697	14471	1517	99786	143079	90	278304	142723	0.000631	2851	98	153249	124282	0.018066	0.000456	0.018066	0.000456	0.909434	0.022955	29.6307
257	G	1145	243559	92025	0.012442	14473	1516	99836	143204	814	278344	143100	0.005688	2853	98	153318	124322	0.006754	0.000418	0.006754	0.000418	0.339993	0.021042	2.18741
258	C	554	243668	91780	0.006036	14473	1516	99857	143313	290	278369	143080	0.002027	2847	98	153343	124347	0.004009	0.000283	0.004009	0.000283	0.201811	0.014246	2.9778
259	A	1508	243681	87713	0.017192	14477	1516	99896	143313	111	278399	139906	0.000793	2847	98	153408	124347	0.016399	0.000449	0.016399	0.000449	0.825518	0.022602	21.6797
260	A	2344	243689	89364	0.02623	14489	1517	99939	143313	29	278430	140436	0.000206	2848	98	153493	124347	0.026023	0.000543	0.026023	0.000543	1.30998	0.027334	127.33
261	U	896	243795	90484	0.009902	14610	2019	100178	143313	88	278598	143527	0.000613	2855	99	153891	124347	0.009289	0.000337	0.009289	0.000337	0.467604	0.016964	16.1533
262	G	1220	243841	93609	0.013033	14666	2099	100246	143314	444	278636	148821	0.002983	2874	99	153969	124347	0.010049	0.000399	0.010049	0.000399	0.505862	0.020085	4.36909
263	G	1052	243877	89577	0.011744	14814	2113	100319	143314	346	278687	147304	0.002349	2898	117	154084	124347	0.009395	0.000383	0.009395	0.000383	0.47294	0.01928	4.99957
264	A	1571	243893	90047	0.017446	14933	2318	100361	143314	94	278716	147552	0.000637	2955	117	154160	124347	0.016809	0.000445	0.016809	0.000445	0.846157	0.022401	27.3878
265	U	3993	243903	93429	0.042738	15486	2386	100394	143314	290	278733	146957	0.001973	3199	117	154198	124347	0.040765	0.000686	0.040765	0.000686	2.05209	0.034533	21.6614
266	G	406	243916	93127	0.00436	16119	2452	100433	143314	259	278748	147300	0.001758	3371	117	154224	124347	0.002601	0.000242	0.002601	0.000242	0.130933	0.012182	2.48009
267	A	3049	243924	92907	0.032818	16404	2519	100453	143314	308	278769	145333	0.002119	3425	117	154257	124347	0.030698	0.000606	0.030698	0.000606	1.54532	0.030506	15.4875
268	U	6542	243935	208701	0.031346	16768	2519	100486	143312	607	278773	256143	0.00237	3436	118	154265	124346	0.028977	0.000399	0.028977	0.000399	1.45869	0.020085	13.2262
269	U	1904	243959	210075	0.009063	16999	2571	100549	143306	233	278785	256795	0.000907	3446	118	154289	124343	0.008156	0.000216	0.008156	0.000216	0.410569	0.010873	9.99228
270	U	1426	243988	221623	0.006434	17252	2572	100606	143279	199	278819	260487	0.000764	3446	118	154351	124321	0.00567	0.000179	0.00567	0.000179	0.285425	0.009011	8.42147
271	G	3964	244025	221819	0.01787	17322	2575	100714	143230	605	278869	260766	0.00232	3450	118	154502	124289	0.01555	0.000299	0.01555	0.000299	0.782779	0.015052	7.70259
272	A	6510	244031	226627	0.028726	17433	2576	100731	143207	189	278879	261492	0.000723	3446	118	154540	124262	0.028003	0.00036	0.028003	0.00036	1.40966	0.018122	39.7317
273	U	1236	244029	227668	0.005429	17501	2577	100738	143182	107	278882	262599	0.000407	3448	118	154551	124247	0.005021	0.000159	0.005021	0.000159	0.252755	0.008004	13.3391
274	G	1895	244028	133860	0.014157	17500	2577	100740	143162	568	278883	117609	0.00483	3449	118	154556	124231	0.009327	0.000383	0.009327	0.000383	0.469517	0.01928	2.93106
275	C	1896	244023	134148	0.014134	17502	2577	100740	143146	274	278882	117643	0.002329	3449	119	154556	124223	0.011805	0.000354	0.011805	0.000354	0.594258	0.01782	6.0687
276	U	379	244019	133142	0.002847	17476	2577	100740	143117	112	278879	117233	0.000955	3449	119	154556	124198	0.001891	0.000172	0.001891	0.000172	0.095192	0.008658	2.98115
277	G	3666	244014	132153	0.027741	17422	2577	100740	143082	702	278877	116119	0.006046	3450	119	154556	124183	0.021695	0.000512	0.021695	0.000512	1.09212	0.025774	4.58832
278	U	2289	244012	132886	0.017225	17420	2577	100740	143061	1180	278875	116655	0.010115	3435	119	154556	124165	0.00711	0.000465	0.00711	0.000465	0.357914	0.023408	1.70292
279	C	1427	244002	131985	0.010812	17420	2577	100740	142992	812	278869	116215	0.006987	3435	119	154556	124110	0.003825	0.000377	0.003825	0.000377	0.192549	0.018978	1.54745
280	C	1318	243996	134402	0.009806	17420	2577	100740	142944	613	278860	117941	0.005198	3427	119	154556	124061	0.004609	0.000342	0.004609	0.000342	0.232015	0.017216	1.88649
281	C	972	243989	134431	0.00723	17419	2577	100740	142863	361	278853	118013	0.003059	3427	119	154556	123980	0.004171	0.000282	0.004171	0.000282	0.209966	0.014196	2.36352
282	C	3312	243981	133276	0.024851	17419	2577	100740	142818	1446	278845	116953	0.012364	3403	105	154556	123943	0.012487	0.000541	0.012487	0.000541	0.628589	0.027234	2.00995
283	G	913	243966	131675	0.006934	17419	2577	100740	142726	472	278838	116128	0.004064	3402	105	154556	123891	0.002869	0.000296	0.002869	0.000296	0.144424	0.0149	1.7062
284	G	403	243957	130315	0.003093	17418	2577	100739	142670	311	278830	115148	0.002701	3402	105	154555	123840	0.000392	0.000217	0.000392	0.000217	0.019733	0.010924	1.14513
285	A	351	243952	133287	0.002633	17419	2577	100739	142632	59	278828	117878	0.000501	3402	105	154555	123814	0.002133	0.000155	0.002133	0.000155	0.107374	0.007803	5.25549
286	C	575	243933	132534	0.004339	17419	2577	100732	142596	163	278825	117336	0.001389	3402	105	154554	123801	0.002949	0.000211	0.002949	0.000211	0.148451	0.010622	3.12383
287	G	752	243928	131727	0.005709	17418	2566	100731	142556	203	278821	117340	0.00173	3402	105	154552	123779	0.003979	0.000241	0.003979	0.000241	0.200301	0.012132	3.3
288	A	4032	243914	125901	0.032025	17285	2566	100719	142529	35	278817	114500	0.000306	3402	91	154551	123759	0.031719	0.000507	0.031719	0.000507	1.59672	0.025522	104.657
289	U	7936	243908	128993	0.061523	17284	2566	100715	142495	184	278817	113913	0.001615	3402	91	154549	123749	0.059907	0.000701	0.059907	0.000701	3.01569	0.035288	38.0947
290	A	5554	243886	128739	0.043142	17276	2565	100702	142463	129	278791	113759	0.001134	3376	91	154526	123725	0.042008	0.000587	0.042008	0.000587	2.11466	0.029549	38.0441
291	U	1602	243881	130088	0.012315	17274	2565	100699	142449	204	278773	115134	0.001772	3374	74	154510	123711	0.010543	0.000332	0.010543	0.000332	0.530729	0.016713	6.94977
292	U	637	243594	127006	0.005016	17241	2563	100417	142422	98	278336	113555	0.000863	3373	74	154077	123698	0.004152	0.000217	0.004152	0.000217	0.20901	0.010924	5.81228
293	G	2181	243527	127461	0.017111	17235	2562	100359	142385	497	278199	114602	0.004337	3371	74	153950	123668	0.012774	0.000415	0.012774	0.000415	0.643037	0.020891	3.94535
294	A	1755	201651	126144	0.013913	12747	1747	58607	142249	77	213731	113369	0.000679	2477	60	89666	123469	0.013233	0.000341	0.013233	0.000341	0.666143	0.017166	20.4904
295	A	2094	188013	129340	0.01619	11303	1367	45007	142175	61	193089	116421	0.000524	2151	50	69084	123387	0.015666	0.00036	0.015666	0.00036	0.788619	0.018122	30.8969
296	C	1441	174737	129604	0.011118	10340	1218	31780	142110	166	172694	116479	0.001425	1957	48	48748	123321	0.009693	0.000313	0.009693	0.000313	0.487941	0.015756	7.80211
297	A	4414	166178	125464	0.035181	9521	1076	23249	142048	101	159625	115312	0.000876	1801	46	35714	123274	0.034306	0.000537	0.034306	0.000537	1.72695	0.027032	40.161
298	A	7518	154804	127739	0.058854	8686	984	11917	141945	46	142107	113528	0.000405	1639	45	18255	123156	0.058449	0.000681	0.058449	0.000681	2.94229	0.034281	145.319
299	U	1192	144244	125801	0.009475	7812	862	1391	141860	85	125823	112002	0.000759	1478	45	2028	123070	0.008716	0.000287	0.008716	0.000287	0.438759	0.014447	12.4835
300	G	5141	143012	130471	0.039403	7724	844	159	141820	569	124063	115588	0.004923	1460	45	278	123030	0.034481	0.000587	0.034481	0.000587	1.73576	0.029549	8.00386
301	G	1579	142881	128055	0.012331	7716	838	30	141789	398	123852	112707	0.003531	1455	45	74	123011	0.008799	0.000357	0.008799	0.000357	0.442937	0.017971	3.49221
302	U	1223	142878	126794	0.009646	7716	838	30	141768	170	123849	112114	0.001516	1455	45	72	123002	0.008129	0.000299	0.008129	0.000299	0.40921	0.015052	6.3628
303	U	397	142875	126441	0.00314	7715	838	29	141743	147	123846	112531	0.001306	1455	45	72	122976	0.001833	0.000191	0.001833	0.000191	0.092272	0.009615	2.40429
304	C	951	142839	127519	0.007458	7605	838	0	141708	191	123771	115205	0.001658	1453	45	0	122958	0.0058	0.00027	0.0058	0.00027	0.291969	0.013592	4.49819
305	A	3029	142836	134220	0.022567	7605	838	0	141697	87	123770	119109	0.00073	1431	45	0	122949	0.021837	0.000417	0.021837	0.000417	1.09926	0.020992	30.9137
306	C	1756	142834	133838	0.01312	7605	838	0	141690	250	123768	118183	0.002115	1431	45	0	122939	0.011005	0.00034	0.011005	0.00034	0.553986	0.017115	6.20331
307	U	328	142822	129411	0.002535	7606	835	0	141624	65	123758	116867	0.000556	1431	45	0	122889	0.001978	0.000156	0.001978	0.000156	0.099572	0.007853	4.55935
308	G	3342	142820	121814	0.027435	7624	835	0	141572	317	123743	115720	0.002739	1431	38	0	122804	0.024696	0.000499	0.024696	0.000499	1.24318	0.025119	10.0164
309	A	5292	142819	125778	0.042074	7624	833	0	141556	122	123740	115390	0.001057	1431	38	0	122794	0.041017	0.000586	0.041017	0.000586	2.06478	0.029499	39.8051
310	A	6094	142811	129446	0.047078	7624	833	0	141520	66	123736	114500	0.000576	1435	38	0	122769	0.046501	0.000607	0.046501	0.000607	2.34084	0.030556	81.7326
311	G	1547	142810	129424	0.011953	7624	833	0	141489	308	123735	114084	0.0027	1435	38	0	122756	0.009253	0.000341	0.009253	0.000341	0.465791	0.017166	4.42704
312	A	1475	142811	131414	0.011224	7624	821	0	141472	68	123732	115566	0.000588	1435	38	0	122744	0.010636	0.000301	0.010636	0.000301	0.535411	0.015152	19.0884
313	C	1798	142811	131426	0.013681	7624	821	0	141459	399	123729	117587	0.003393	1434	38	0	122729	0.010287	0.000365	0.010287	0.000365	0.517842	0.018374	4.03212
314	C	1836	142809	132833	0.013822	7624	821	0	141378	411	123714	117971	0.003484	1434	38	0	122666	0.010338	0.000365	0.010338	0.000365	0.52041	0.018374	3.96728
315	C	969	142805	130958	0.007399	7624	821	0	141348	329	123712	115299	0.002853	1434	38	0	122626	0.004546	0.000285	0.004546	0.000285	0.228843	0.014347	2.59341
316	A	1600	142799	130520	0.012259	7629	552	0	141323	147	123711	114331	0.001286	1434	38	0	122611	0.010973	0.000324	0.010973	0.000324	0.552375	0.01631	9.53266
317	G	1855	142794	130415	0.014224	7629	543	0	141307	721	123710	113960	0.006327	1434	38	0	122588	0.007897	0.000406	0.007897	0.000406	0.397531	0.020438	2.24814
318	G	865	142794	127872	0.006765	7629	427	0	141293	299	123713	111880	0.002673	1434	38	0	122578	0.004092	0.000277	0.004092	0.000277	0.205989	0.013944	2.53086
319	U	1107	142793	129229	0.008566	7629	427	0	141270	1087	123711	113656	0.009564	1434	37	0	122558	-0.000998	0.000388	-0.000998	0.000388	-0.050239	0.019532	0.89565
320	C	933	142790	129250	0.007219	7629	425	0	141238	312	123718	113755	0.002743	1434	37	0	122505	0.004476	0.000283	0.004476	0.000283	0.22532	0.014246	2.63179
321	C	649	142788	131513	0.004935	7629	425	0	141208	318	123717	117115	0.002715	1434	24	0	122496	0.00222	0.000246	0.00222	0.000246	0.111754	0.012384	1.81768
322	A	1294	142789	128195	0.010094	7627	422	0	141168	92	123714	115543	0.000796	1434	24	0	122457	0.009298	0.000293	0.009298	0.000293	0.468057	0.014749	12.6809
323	G	1757	142788	128558	0.013667	7627	422	0	141140	341	123714	116312	0.002932	1434	24	0	122434	0.010735	0.000363	0.010735	0.000363	0.540395	0.018273	4.66132
324	A	2481	142786	126597	0.019598	7612	422	0	141111	73	123715	115731	0.000631	1434	24	0	122429	0.018967	0.0004	0.018967	0.0004	0.954789	0.020136	31.0586
325	U	1483	142781	125404	0.011826	7822	422	0	141067	98	123715	114534	0.000856	1434	24	0	122419	0.01097	0.000319	0.01097	0.000319	0.552224	0.016058	13.8154
326	G	3044	142780	122733	0.024802	7821	421	0	141017	324	123711	113819	0.002847	1434	24	0	122376	0.021955	0.000477	0.021955	0.000477	1.1052	0.024012	8.71163
327	A	3893	142778	128213	0.030364	7821	350	0	141004	142	123709	115248	0.001232	1434	11	0	122371	0.029131	0.000498	0.029131	0.000498	1.46644	0.025069	24.6461
328	A	4706	142774	128373	0.036659	7821	350	0	140955	42	123710	116008	0.000362	1434	11	0	122346	0.036297	0.000537	0.036297	0.000537	1.82717	0.027032	101.268
329	G	1627	142773	120418	0.013511	7822	350	0	140896	484	123707	110937	0.004363	1434	11	0	122290	0.009148	0.000389	0.009148	0.000389	0.460506	0.019582	3.09672
330	C	841	142764	118753	0.007082	7822	350	0	140787	189	123703	109449	0.001727	1434	11	0	122208	0.005355	0.000275	0.005355	0.000275	0.269568	0.013843	4.10075
331	U	771	142764	110320	0.006989	7815	350	0	140751	381	123701	101231	0.003764	1434	11	0	122182	0.003225	0.000317	0.003225	0.000317	0.162345	0.015958	1.8568
332	C	3347	142753	113424	0.029509	7814	350	0	140662	1605	123699	101712	0.01578	1434	11	0	122135	0.013729	0.000644	0.013729	0.000644	0.691111	0.032419	1.87003
333	C	1030	142748	114097	0.009027	7677	350	0	140635	310	123698	102146	0.003035	1408	11	0	122126	0.005993	0.00033	0.005993	0.00033	0.301685	0.016612	2.9743
334	C	623	142742	121827	0.005114	7561	350	0	140582	370	123696	109567	0.003377	1398	11	0	122102	0.001737	0.00027	0.001737	0.00027	0.08744	0.013592	1.51436
335	A	2535	142727	122891	0.020628	7265	345	0	140508	133	123689	112462	0.001183	1375	3	0	122078	0.019445	0.000422	0.019445	0.000422	0.978852	0.021243	17.437
336	G	3646	142727	125366	0.029083	7267	344	0	140487	338	123686	113675	0.002973	1375	3	0	122066	0.026109	0.000508	0.026109	0.000508	1.31431	0.025572	9.78237
337	A	4713	142720	128154	0.036776	7266	333	0	140465	109	123685	115518	0.000944	1377	3	0	122057	0.035832	0.000543	0.035832	0.000543	1.80377	0.027334	38.9576
338	A	3080	142720	128579	0.023954	7138	333	0	140442	32	123685	115352	0.000277	1377	3	0	122048	0.023677	0.000434	0.023677	0.000434	1.19189	0.021847	86.4765
339	U	643	142716	125455	0.005125	7138	332	0	140418	133	123681	112462	0.001183	1377	3	0	122034	0.003943	0.000227	0.003943	0.000227	0.198489	0.011427	4.33221
340	G	1779	142713	126111	0.014107	7136	332	0	140370	620	123678	113245	0.005475	1377	3	0	121989	0.008632	0.0004	0.008632	0.0004	0.434531	0.020136	2.57662
341	C	1373	142715	127540	0.010765	7136	332	0	140352	265	123667	114207	0.00232	1377	3	0	121935	0.008445	0.000324	0.008445	0.000324	0.425117	0.01631	4.64009
342	C	650	142718	128167	0.005072	7136	332	0	140314	187	123660	115080	0.001625	1377	3	0	121891	0.003447	0.000232	0.003447	0.000232	0.17352	0.011679	3.12123
343	A	688	142723	126417	0.005442	6994	332	0	140287	106	123652	113688	0.000932	1347	3	0	121842	0.00451	0.000226	0.00451	0.000226	0.227031	0.011377	5.83906
344	G	915	142739	126869	0.007212	7021	332	0	140298	281	123651	113131	0.002484	1347	3	0	121830	0.004728	0.000281	0.004728	0.000281	0.238005	0.014145	2.90338
345	A	1045	142777	129010	0.0081	7021	332	0	140367	136	123653	113675	0.001196	1347	3	0	121829	0.006904	0.000271	0.006904	0.000271	0.347544	0.013642	6.77258
346	G	585	142879	129418	0.00452	7021	332	0	140539	291	123661	114248	0.002547	1347	3	0	121833	0.001973	0.000239	0.001973	0.000239	0.09932	0.012031	1.77464
347	G	1046	143069	130639	0.008007	7021	332	0	140865	678	123673	115203	0.005885	1347	3	0	121850	0.002122	0.000335	0.002122	0.000335	0.10682	0.016864	1.36058
348	C	338	143073	128519	0.00263	7021	332	0	140860	210	123672	112831	0.001861	1347	3	0	121847	0.000769	0.000192	0.000769	0.000192	0.038711	0.009665	1.41322
349	U	529	143072	130294	0.00406	7021	332	0	140841	168	123672	114320	0.00147	1352	3	0	121831	0.00259	0.00021	0.00259	0.00021	0.130379	0.010571	2.7619
350	G	1494	144444	132851	0.011246	7021	332	0	143129	557	125327	117474	0.004741	1354	3	0	124518	0.006504	0.000354	0.006504	0.000354	0.327408	0.01782	2.37207
351	C	6	144480	135733	4.4e-05	7021	332	0	143193	6	125345	121228	4.9e-05	1354	3	0	124551	-5e-06	2.7e-05	-5e-06	2.7e-05	-0.000252	0.001359	0.897959
352	U	94	144477	129573	0.000725	7021	332	0	143188	10	125345	119904	8.3e-05	1354	3	0	124540	0.000642	7.9e-05	0.000642	7.9e-05	0.032318	0.003977	8.73494
353	C	571	144503	127503	0.004478	7021	260	0	143227	86	125354	118587	0.000725	1314	2	0	124547	0.003753	0.000203	0.003753	0.000203	0.188924	0.010219	6.17655
354	C	254	144526	125311	0.002027	7021	260	0	143268	29	125356	117818	0.000246	1314	2	0	124549	0.001781	0.000135	0.001781	0.000135	0.089655	0.006796	8.23984
355	C	30	144532	125283	0.000239	7021	255	0	143271	0	125354	117281	0	1309	0	0	124526	0.000239	4.4e-05	0.000239	4.4e-05	0.012031	0.002215	#DIV/0!
356	C	13	144530	123382	0.000105	7021	255	0	143254	10	125353	116645	8.6e-05	1309	0	0	124517	2e-05	4e-05	2e-05	4e-05	0.001007	0.002014	1.22093
357	C	121408	144524	122805	0.988624	7021	255	0	143227	113767	125347	114002	0.997939	1309	0	0	124500	-0.009314	0.004099	nan	nan	nan	nan	0.990666
358	C	1384	144535	125507	0.011027	7021	255	0	143250	239	125358	114956	0.002079	1309	0	0	124527	0.008948	0.000325	0.008948	0.000325	0.450438	0.01636	5.30399
359	G	1536	144539	127098	0.012085	7022	255	0	143255	354	125362	115416	0.003067	1309	0	0	124543	0.009018	0.000349	0.009018	0.000349	0.453962	0.017568	3.94033
360	U	290	144544	127707	0.002271	7050	255	0	143265	169	125365	115865	0.001459	1310	0	0	124550	0.000812	0.000174	0.000812	0.000174	0.040876	0.008759	1.55655
361	G	951	144550	128770	0.007385	7050	255	0	143269	392	125372	116473	0.003366	1310	0	0	124556	0.00402	0.000294	0.00402	0.000294	0.202365	0.0148	2.194
362	G	4999	144552	133677	0.037396	7050	255	0	143264	3349	125372	119862	0.02794	1310	0	0	124553	0.009456	0.000716	0.009456	0.000716	0.47601	0.036043	1.33844
363	C	1166	144558	134638	0.00866	7064	255	0	143271	691	125374	120323	0.005743	1314	0	0	124553	0.002917	0.000335	0.002917	0.000335	0.14684	0.016864	1.50792
364	C	1387	144559	134651	0.010301	7064	255	0	143262	605	125371	119799	0.00505	1314	0	0	124541	0.005251	0.000344	0.005251	0.000344	0.264333	0.017317	2.0398
365	C	3079	144561	135255	0.022764	7064	255	0	143257	621	125371	119572	0.005194	1315	0	0	124531	0.017571	0.00046	0.017571	0.00046	0.884515	0.023156	4.38275
366	C	866	144561	135410	0.006395	7064	255	0	143237	347	125369	119566	0.002902	1315	0	0	124505	0.003493	0.000267	0.003493	0.000267	0.175836	0.013441	2.20365
367	U	334	144562	135163	0.002471	7064	255	0	143224	151	125365	119949	0.001259	1315	0	0	124500	0.001212	0.00017	0.001212	0.00017	0.061011	0.008558	1.96267
368	G	2027	144565	134833	0.015033	7063	255	0	143211	837	125367	120138	0.006967	1314	0	0	124481	0.008066	0.000412	0.008066	0.000412	0.406038	0.02074	2.15774
369	C	956	144567	133228	0.007176	7063	255	0	143205	193	125368	119423	0.001616	1317	0	0	124479	0.00556	0.00026	0.00556	0.00026	0.279888	0.013088	4.44059
370	A	8224	144565	134041	0.061354	7063	255	0	143184	122	125373	119394	0.001022	1317	0	0	124469	0.060333	0.000683	0.060333	0.000683	3.03713	0.034382	60.0333
371	C	1986	144572	135188	0.014691	7063	255	0	143200	267	125371	119151	0.002241	1317	0	0	124469	0.01245	0.000357	0.01245	0.000357	0.626727	0.017971	6.55556
372	C	578	144574	135456	0.004267	7063	255	0	143197	299	125368	119706	0.002498	1323	0	0	124465	0.001769	0.000229	0.001769	0.000229	0.089051	0.011528	1.70817
373	A	3455	144571	135700	0.025461	7067	255	0	143186	150	125371	119731	0.001253	1323	0	0	124464	0.024208	0.000445	0.024208	0.000445	1.21862	0.022401	20.32
374	G	2393	144578	136906	0.017479	7066	255	0	143191	833	125378	120117	0.006935	1323	0	0	124469	0.010544	0.000431	0.010544	0.000431	0.53078	0.021696	2.5204
375	C	608	144578	137048	0.004436	7067	255	0	143184	402	125379	120337	0.003341	1323	0	0	124467	0.001096	0.000245	0.001096	0.000245	0.055172	0.012333	1.32775
376	A	1082	144578	136882	0.007905	7066	255	0	143178	98	125378	120233	0.000815	1321	0	0	124457	0.00709	0.000254	0.00709	0.000254	0.356907	0.012786	9.69939
377	G	1340	144581	137387	0.009753	7130	255	0	143181	490	125384	120429	0.004069	1321	0	0	124462	0.005685	0.000324	0.005685	0.000324	0.28618	0.01631	2.3969
378	C	829	144592	137115	0.006046	7136	255	0	143200	279	125386	120643	0.002313	1321	0	0	124465	0.003733	0.000252	0.003733	0.000252	0.187917	0.012686	2.61392
379	U	1130	144593	136131	0.008301	7120	255	0	143197	698	125392	120383	0.005798	1321	0	0	124461	0.002503	0.00033	0.002503	0.00033	0.126	0.016612	1.4317
380	C	2342	144593	136232	0.017191	7154	275	0	143193	459	125392	120132	0.003821	1321	0	0	124460	0.01337	0.000397	0.01337	0.000397	0.673039	0.019985	4.49908
381	C	1115	144586	136013	0.008198	7154	275	0	143171	278	125392	120059	0.002316	1321	0	0	124453	0.005882	0.000282	0.005882	0.000282	0.296097	0.014196	3.53972
382	U	433	144585	132348	0.003272	7235	270	0	143159	140	125389	119278	0.001174	1321	0	0	124439	0.002098	0.000186	0.002098	0.000186	0.105612	0.009363	2.78705
383	A	7585	144580	133970	0.056617	7349	270	0	143144	116	125391	119423	0.000971	1327	0	0	124432	0.055646	0.000656	0.055646	0.000656	2.80119	0.033023	58.3079
384	C	1710	144588	134195	0.012743	7349	270	0	143160	310	125394	118824	0.002609	1327	0	0	124437	0.010134	0.000342	0.010134	0.000342	0.510141	0.017216	4.88425
385	A	3776	144591	135135	0.027942	7434	270	0	143148	119	125393	119174	0.000999	1316	0	0	124429	0.026944	0.000464	0.026944	0.000464	1.35635	0.023358	27.97
386	C	1461	144600	134753	0.010842	7434	270	0	143169	244	125404	118462	0.00206	1319	0	0	124445	0.008782	0.000313	0.008782	0.000313	0.442082	0.015756	5.26311
387	C	2393	144607	136040	0.01759	7434	270	0	143174	216	125412	119287	0.001811	1319	0	0	124445	0.01578	0.00038	0.01578	0.00038	0.794357	0.019129	9.71287
388	G	1274	144618	136206	0.009353	7434	270	0	143187	555	125426	119723	0.004636	1319	0	0	124455	0.004718	0.000328	0.004718	0.000328	0.237502	0.016511	2.01747
389	G	1298	144622	136984	0.009476	7434	270	0	143196	544	125427	119829	0.00454	1319	0	0	124460	0.004936	0.000327	0.004936	0.000327	0.248476	0.016461	2.08722
390	C	960	144627	136808	0.007017	7339	270	0	143198	1086	125433	119907	0.009057	1320	0	0	124470	-0.00204	0.000356	-0.00204	0.000356	-0.102693	0.017921	0.77476
391	G	707	144627	136604	0.005176	7340	270	0	143200	335	125442	119690	0.002799	1320	0	0	124485	0.002377	0.000248	0.002377	0.000248	0.119657	0.012484	1.84923
392	G	4808	144626	137281	0.035023	7340	270	0	143206	3269	125445	120312	0.027171	1320	0	0	124500	0.007852	0.000694	0.007852	0.000694	0.395266	0.034936	1.28898
393	C	819	144624	136544	0.005998	7472	270	0	143182	350	125443	119790	0.002922	1347	0	0	124477	0.003076	0.000261	0.003076	0.000261	0.154844	0.013139	2.0527
394	C	1429	144526	136099	0.0105	7473	270	0	142788	500	125187	118336	0.004225	1347	0	0	123492	0.006274	0.000336	0.006274	0.000336	0.31583	0.016914	2.48521
395	C	1739	144475	135508	0.012833	7524	270	0	142590	508	125188	117368	0.004328	1347	0	0	123471	0.008505	0.000363	0.008505	0.000363	0.428137	0.018273	2.96511
396	C	2044	144439	135546	0.01508	7524	270	0	142425	276	125187	118169	0.002336	1347	0	0	123472	0.012744	0.000362	0.012744	0.000362	0.641527	0.018223	6.45548
397	U	330	144409	135744	0.002431	7525	270	0	142296	138	125188	118964	0.00116	1340	0	0	123479	0.001271	0.000166	0.001271	0.000166	0.063982	0.008356	2.09569
398	G	2100	144404	136232	0.015415	7524	270	0	142282	826	125193	119796	0.006895	1315	0	0	123491	0.00852	0.000413	0.00852	0.000413	0.428893	0.02079	2.23568
399	C	537	144403	134046	0.004006	7524	270	0	142278	199	125193	118462	0.00168	1315	0	0	123493	0.002326	0.00021	0.002326	0.00021	0.11709	0.010571	2.38452
400	A	2785	144398	133283	0.020895	7490	270	0	142253	69	125196	117712	0.000586	1317	0	0	123503	0.020309	0.000402	0.020309	0.000402	1.02235	0.020236	35.657
401	C	1419	144404	134171	0.010576	7488	271	0	142268	287	125203	117841	0.002435	1317	0	0	123518	0.008141	0.000315	0.008141	0.000315	0.409814	0.015857	4.34333
402	C	1108	144407	131950	0.008397	7488	271	0	142272	303	125205	116195	0.002608	1317	0	0	123530	0.005789	0.000293	0.005789	0.000293	0.291415	0.014749	3.21971
403	A	3895	144418	132300	0.029441	7492	279	0	142299	102	125206	116852	0.000873	1318	0	0	123535	0.028568	0.00048	0.028568	0.00048	1.4381	0.024163	33.7239
404	G	3306	144428	132281	0.024992	7537	280	0	142323	1283	125209	116337	0.011028	1319	0	0	123553	0.013964	0.000533	0.013964	0.000533	0.702941	0.026831	2.26623
405	C	1153	144436	134866	0.008549	7538	280	0	142358	586	125214	119186	0.004917	1319	0	0	123574	0.003633	0.000323	0.003633	0.000323	0.182883	0.01626	1.73866
406	C	1823	144438	135051	0.013499	7538	280	0	142377	289	125217	118282	0.002443	1319	0	0	123587	0.011055	0.000347	0.011055	0.000347	0.556503	0.017468	5.52558
407	C	1642	144445	135089	0.012155	7538	280	0	142390	368	125218	118032	0.003118	1323	0	0	123597	0.009037	0.000341	0.009037	0.000341	0.454918	0.017166	3.89833
408	C	1584	144445	134349	0.01179	7454	280	0	142400	369	125220	117685	0.003135	1322	0	0	123602	0.008655	0.000338	0.008655	0.000338	0.435688	0.017015	3.76077
409	C	863	144450	133164	0.006481	7454	383	0	142412	233	125222	117370	0.001985	1322	0	0	123611	0.004496	0.000256	0.004496	0.000256	0.226326	0.012887	3.26499
410	U	3046	144462	134068	0.02272	7669	385	0	142439	708	125241	117868	0.006007	1332	1	0	123642	0.016713	0.000469	0.016713	0.000469	0.841324	0.023609	3.78225
411	C	2559	144471	133583	0.019157	7669	439	0	142457	241	125245	117278	0.002055	1332	11	0	123654	0.017102	0.000401	0.017102	0.000401	0.860906	0.020186	9.32214
412	C	1114	144487	133991	0.008314	7672	475	0	142490	253	125249	117533	0.002153	1352	11	0	123665	0.006161	0.000283	0.006161	0.000283	0.310142	0.014246	3.86159
413	U	211	144507	133886	0.001576	7672	475	0	142534	146	125262	117835	0.001239	1352	11	0	123696	0.000337	0.000149	0.000337	0.000149	0.016964	0.007501	1.27199
414	G	1219	144517	135117	0.009022	7673	475	0	142562	485	125278	119410	0.004062	1352	11	0	123723	0.00496	0.000317	0.00496	0.000317	0.249684	0.015958	2.22107
415	G	4567	144524	135590	0.033682	7676	476	0	142586	3313	125285	119554	0.027711	1352	11	0	123747	0.005971	0.000693	0.005971	0.000693	0.300577	0.034885	1.21547
416	C	1276	144556	134418	0.009493	7860	791	0	142659	821	125299	119039	0.006897	1385	235	0	123767	0.002596	0.000359	0.002596	0.000359	0.130681	0.018072	1.3764
417	C	2007	144570	135165	0.014849	7859	793	0	142683	376	125300	118436	0.003175	1375	235	0	123780	0.011674	0.00037	0.011674	0.00037	0.587663	0.018626	4.67685
418	C	1293	144579	135803	0.009521	7861	867	0	142705	612	125305	119114	0.005138	1375	235	0	123790	0.004383	0.000337	0.004383	0.000337	0.220638	0.016964	1.85306
419	C	837	144586	136139	0.006148	7894	1205	0	142723	283	125307	119763	0.002363	1395	282	0	123799	0.003785	0.000255	0.003785	0.000255	0.190535	0.012837	2.60178
420	U	357	144593	135929	0.002626	7892	1205	0	142735	159	125310	120748	0.001317	1395	282	0	123804	0.00131	0.000174	0.00131	0.000174	0.065945	0.008759	1.99393
421	G	2193	144604	136392	0.016079	7892	1205	0	142754	428	125319	120687	0.003546	1398	282	0	123820	0.012532	0.000384	0.012532	0.000384	0.630855	0.01933	4.5344
422	U	945	144606	135755	0.006961	7894	1266	0	142760	367	125319	120237	0.003052	1408	301	0	123824	0.003909	0.000277	0.003909	0.000277	0.196777	0.013944	2.2808
423	C	1102	144607	128004	0.008609	7894	1314	0	142771	374	125323	114127	0.003277	1408	308	0	123833	0.005332	0.00031	0.005332	0.00031	0.26841	0.015605	2.6271
424	A	3460	144611	129137	0.026793	7895	1315	0	142780	96	125325	114145	0.000841	1408	350	0	123835	0.025952	0.000464	0.025952	0.000464	1.30641	0.023358	31.8585
425	U	1020	144621	128084	0.007964	8044	1409	0	142804	420	125331	113238	0.003709	1408	362	0	123856	0.004255	0.000308	0.004255	0.000308	0.214195	0.015505	2.14721
426	C	2330	144626	133022	0.017516	8045	1409	0	142825	1580	125337	117248	0.013476	1408	362	0	123866	0.00404	0.000497	0.00404	0.000497	0.203372	0.025019	1.29979
427	U	4762	144637	132713	0.035882	8118	1410	0	142854	287	125346	116907	0.002455	1436	365	0	123883	0.033427	0.00054	0.033427	0.00054	1.6827	0.027183	14.6159
428	U	553	144650	133013	0.004157	8117	1410	0	142895	420	125359	117370	0.003578	1436	365	0	123926	0.000579	0.000248	0.000579	0.000248	0.029147	0.012484	1.16182
429	C	947	144684	134480	0.007042	9062	1514	0	142953	225	125372	118278	0.001902	1443	365	0	123961	0.00514	0.000262	0.00514	0.000262	0.258745	0.013189	3.70242
430	U	473	144710	135029	0.003503	9063	1514	0	143007	112	125388	119422	0.000938	1455	365	0	123992	0.002565	0.000184	0.002565	0.000184	0.129121	0.009262	3.73454
431	G	1783	144731	133798	0.013326	9062	1514	0	143049	283	125405	119243	0.002373	1455	365	0	124039	0.010953	0.000346	0.010953	0.000346	0.551369	0.017417	5.61568
432	U	3739	144740	135710	0.027551	9142	1515	0	143074	1058	125412	119336	0.008866	1455	365	0	124059	0.018686	0.000527	0.018686	0.000527	0.940644	0.026529	3.10749
433	C	1467	144758	133367	0.011	9285	1515	0	143133	331	125416	117146	0.002826	1455	365	0	124080	0.008174	0.000326	0.008174	0.000326	0.411475	0.016411	3.89243
434	C	980	144771	134264	0.007299	9284	1515	0	143176	358	125423	117575	0.003045	1455	365	0	124103	0.004254	0.000283	0.004254	0.000283	0.214144	0.014246	2.39704
435	C	4374	144785	131597	0.033238	9284	1515	0	143220	2300	125432	115073	0.019987	1455	365	0	124124	0.013251	0.000653	0.013251	0.000653	0.667049	0.032872	1.66298
436	U	1696	144790	131743	0.012874	9431	1516	0	143233	201	125435	115795	0.001736	1455	365	0	124132	0.011138	0.000336	0.011138	0.000336	0.560681	0.016914	7.4159
437	U	980	144807	131420	0.007457	9427	1516	0	143277	484	125459	115690	0.004184	1455	365	0	124183	0.003273	0.000305	0.003273	0.000305	0.164761	0.015354	1.78227
438	C	1023	144819	132817	0.007702	9424	1517	0	143310	662	125471	117644	0.005627	1455	365	0	124217	0.002075	0.000325	0.002075	0.000325	0.104454	0.01636	1.36876
439	C	529	144835	133198	0.003972	9393	1517	0	143341	213	125488	117850	0.001807	1455	365	0	124253	0.002164	0.000212	0.002164	0.000212	0.108935	0.010672	2.19812
440	C	430	144845	129259	0.003327	9388	1517	0	143372	267	125500	115116	0.002319	1455	365	0	124280	0.001007	0.000214	0.001007	0.000214	0.050692	0.010773	1.43467
441	A	1669	144860	128155	0.013023	9388	1517	0	143427	104	125517	115852	0.000898	1455	365	0	124336	0.012126	0.000331	0.012126	0.000331	0.610417	0.016662	14.5022
442	G	3423	144876	126614	0.027035	9388	1517	0	143460	747	125524	113439	0.006585	1456	365	0	124352	0.02045	0.000521	0.02045	0.000521	1.02944	0.026227	4.10554
443	A	1354	144892	125369	0.0108	9388	1517	0	143500	121	125541	113587	0.001065	1456	365	0	124382	0.009735	0.000309	0.009735	0.000309	0.490055	0.015555	10.1408
444	A	4101	144913	120062	0.034157	9388	1517	0	143533	59	125561	106905	0.000552	1456	365	0	124414	0.033605	0.000538	0.033605	0.000538	1.69166	0.027083	61.8786
445	A	2389	144939	116211	0.020557	9383	1518	0	143588	39	125579	103857	0.000376	1456	365	0	124450	0.020182	0.000425	0.020182	0.000425	1.01595	0.021394	54.6729
446	A	1804	144973	117937	0.015296	9382	1518	0	143692	110	125616	104471	0.001053	1456	365	0	124549	0.014243	0.000374	0.014243	0.000374	0.716986	0.018827	14.5261
447	C	683	145014	123881	0.005513	9386	1518	0	143805	186	125656	110187	0.001688	1456	365	0	124646	0.003825	0.000245	0.003825	0.000245	0.192549	0.012333	3.266
448	C	942	145192	134223	0.007018	9382	1518	0	144249	206	125809	118954	0.001732	1457	365	0	125061	0.005286	0.000259	0.005286	0.000259	0.266095	0.013038	4.05196
449	U	452	145303	125340	0.003606	9370	1519	0	144529	175	125926	110544	0.001583	1457	410	0	125344	0.002023	0.000208	0.002023	0.000208	0.101837	0.010471	2.27795
450	A	3090	145343	125370	0.024647	9371	1648	0	144605	110	125962	110273	0.000998	1457	411	0	125411	0.02365	0.000453	0.02365	0.000453	1.19053	0.022804	24.6964
451	C	1486	145396	125647	0.011827	9371	1648	0	144736	226	125991	109885	0.002057	1457	411	0	125499	0.00977	0.000336	0.00977	0.000336	0.491817	0.016914	5.74964
452	C	1362	145425	130813	0.010412	9372	1649	0	144796	288	126017	114816	0.002508	1457	411	0	125538	0.007903	0.000318	0.007903	0.000318	0.397833	0.016008	4.15152
453	A	3009	145450	130769	0.02301	9373	1649	0	144851	189	126033	115142	0.001641	1457	411	0	125586	0.021369	0.000436	0.021369	0.000436	1.0757	0.021948	14.0219
454	G	1671	145495	132290	0.012631	9373	1649	0	144987	706	126080	116419	0.006064	1457	411	0	125696	0.006567	0.000384	0.006567	0.000384	0.33058	0.01933	2.08295
455	G	863	145555	137957	0.006256	9374	1649	0	145129	399	126135	121250	0.003291	1457	411	0	125807	0.002965	0.000269	0.002965	0.000269	0.149257	0.013541	1.90094
456	G	1385	145589	135937	0.010189	9374	1649	0	145182	813	126161	119190	0.006821	1457	411	0	125850	0.003368	0.000364	0.003368	0.000364	0.169543	0.018324	1.49377
457	C	697	145604	134825	0.00517	9374	1649	0	145211	265	126174	118025	0.002245	1457	411	0	125879	0.002924	0.00024	0.002924	0.00024	0.147193	0.012081	2.3029
458	A	1087	145617	135409	0.008028	9374	1649	0	145243	60	126185	118229	0.000507	1457	411	0	125907	0.00752	0.000252	0.00752	0.000252	0.378553	0.012686	15.8343
459	G	918	145637	134033	0.006849	9374	1650	0	145280	654	126204	116549	0.005611	1457	411	0	125937	0.001238	0.000315	0.001238	0.000315	0.06232	0.015857	1.22064
460	C	563	145648	135119	0.004167	9375	1650	0	145300	231	126210	117523	0.001966	1457	411	0	125950	0.002201	0.000218	0.002201	0.000218	0.110797	0.010974	2.11953
461	U	252	145683	131627	0.001915	9573	1702	0	145348	58	126228	115510	0.000502	1462	417	0	125991	0.001412	0.000137	0.001412	0.000137	0.071079	0.006897	3.81474
462	A	2454	145737	133897	0.018328	9572	1702	0	145450	118	126266	117295	0.001006	1461	417	0	126063	0.017322	0.000381	0.017322	0.000381	0.871981	0.019179	18.2187
463	C	1276	145767	133867	0.009532	10174	1823	0	145511	178	126294	117476	0.001515	1461	417	0	126104	0.008017	0.00029	0.008017	0.00029	0.403572	0.014598	6.29175
464	G	1880	145836	136344	0.013789	10254	1873	0	145621	544	126343	119868	0.004538	1461	417	0	126190	0.00925	0.000373	0.00925	0.000373	0.46564	0.018777	3.03856
465	G	3647	145891	137896	0.026447	10433	1875	0	145714	2962	126391	121662	0.024346	1447	417	0	126263	0.002101	0.000626	0.002101	0.000626	0.105763	0.031513	1.0863
466	U	3134	145922	137281	0.022829	10495	1875	0	145761	282	126404	121095	0.002329	1446	422	0	126289	0.0205	0.000431	0.0205	0.000431	1.03196	0.021696	9.80206
467	U	864	145952	136671	0.006322	10457	1875	0	145829	128	126421	120335	0.001064	1446	422	0	126327	0.005258	0.000235	0.005258	0.000235	0.264685	0.01183	5.94173
468	U	1114	145977	134520	0.008281	10412	1875	0	145890	622	126441	118851	0.005233	1444	422	0	126378	0.003048	0.000325	0.003048	0.000325	0.153435	0.01636	1.58246
469	C	2499	145999	134076	0.018639	10411	1875	0	145932	194	126457	118057	0.001643	1444	422	0	126407	0.016995	0.000391	0.016995	0.000391	0.85552	0.019683	11.3445
470	C	851	146028	135885	0.006263	10409	1875	0	145991	266	126468	118947	0.002236	1444	422	0	126433	0.004026	0.000255	0.004026	0.000255	0.202667	0.012837	2.80098
471	G	2356	146069	135985	0.017325	10351	1874	0	146055	284	126508	118374	0.002399	1443	422	0	126501	0.014926	0.000384	0.014926	0.000384	0.751367	0.01933	7.22176
472	U	1211	146075	136846	0.008849	10247	1874	0	146075	739	126520	118769	0.006222	1441	422	0	126520	0.002627	0.000342	0.002627	0.000342	0.132242	0.017216	1.42221
473	C	2469	146075	136670	0.018065	9799	1874	0	146075	290	126520	118418	0.002449	1423	422	0	126520	0.015616	0.000391	0.015616	0.000391	0.786102	0.019683	7.37648
474	U	0	146075	138193	0	9798	1874	0	146075	0	126520	119743	0	1419	422	0	126520	0	0	0	0	0	0
475	g	0	146075	0	nan	9368	1874	0	146075	0	126520	0	nan	1375	422	0	126520	nan	nan	nan	nan	nan	nan
476	g	0	146075	0	nan	9212	1871	0	146075	0	126520	0	nan	1343	422	0	126520	nan	nan	nan	nan	nan	nan
477	g	0	146074	0	nan	7899	1867	0	146074	0	126520	0	nan	913	422	0	126520	nan	nan	nan	nan	nan	nan
478	c	0	146074	0	nan	7898	1867	0	146074	0	126520	0	nan	911	422	0	126520	nan	nan	nan	nan	nan	nan
479	u	0	146070	0	nan	7897	1867	0	146070	0	126519	0	nan	910	422	0	126519	nan	nan	nan	nan	nan	nan
480	u	0	146070	0	nan	7576	1867	0	146070	0	126519	0	nan	868	422	0	126519	nan	nan	nan	nan	nan	nan
481	c	0	146068	0	nan	7508	1867	0	146068	0	126519	0	nan	845	422	0	126519	nan	nan	nan	nan	nan	nan
482	u	0	146067	0	nan	7431	1867	0	146067	0	126519	0	nan	838	422	0	126519	nan	nan	nan	nan	nan	nan
483	u	0	146067	0	nan	7384	1867	0	146067	0	126519	0	nan	836	422	0	126519	nan	nan	nan	nan	nan	nan
484	g	0	146067	0	nan	7384	1867	0	146067	0	126519	0	nan	836	422	0	126519	nan	nan	nan	nan	nan	nan
485	c	0	146067	0	nan	7384	1867	0	146067	0	126519	0	nan	836	422	0	126519	nan	nan	nan	nan	nan	nan
486	a	0	146037	0	nan	7384	1867	0	146037	0	126513	0	nan	836	422	0	126513	nan	nan	nan	nan	nan	nan
487	u	0	146036	0	nan	7384	1867	0	146036	0	126513	0	nan	835	422	0	126513	nan	nan	nan	nan	nan	nan
488	u	0	146030	0	nan	7384	1866	0	146030	0	126499	0	nan	835	422	0	126499	nan	nan	nan	nan	nan	nan
489	c	0	145949	0	nan	7383	1866	0	145949	0	126497	0	nan	835	422	0	126497	nan	nan	nan	nan	nan	nan
490	u	0	145948	0	nan	7381	1866	0	145948	0	126496	0	nan	835	422	0	126496	nan	nan	nan	nan	nan	nan
491	g	0	145939	0	nan	7381	1866	0	145939	0	126494	0	nan	835	422	0	126494	nan	nan	nan	nan	nan	nan
492	g	0	145879	0	nan	7379	1865	0	145879	0	126466	0	nan	835	422	0	126466	nan	nan	nan	nan	nan	nan
493	g	0	145339	0	nan	7358	1860	0	145339	0	126012	0	nan	830	421	0	126012	nan	nan	nan	nan	nan	nan
494	a	0	145201	0	nan	7347	1858	0	145201	0	125908	0	nan	830	420	0	125908	nan	nan	nan	nan	nan	nan

## Sheet: TP53_IC_rep1
Nucleotide	Sequence	Modified_mutations	Modified_read_depth	Modified_effective_depth	Modified_rate	Modified_off_target_mapped_depth	Modified_low_mapq_mapped_depth	Modified_primer_pair_1_mapped_depth	Modified_primer_pair_2_mapped_depth	Untreated_mutations	Untreated_read_depth	Untreated_effective_depth	Untreated_rate	Untreated_off_target_mapped_depth	Untreated_low_mapq_mapped_depth	Untreated_primer_pair_1_mapped_depth	Untreated_primer_pair_2_mapped_depth	Reactivity_profile	Std_err	HQ_profile	HQ_stderr	Norm_profile	Norm_stderr	Raw modified rate/untreated rate
1	c	0	8229	0	nan	52	26	8229	0	0	8002	0	nan	36	153	8002	0	nan	nan	nan	nan	nan	nan
2	u	0	15681	0	nan	100	59	15681	0	0	15466	0	nan	52	158	15466	0	nan	nan	nan	nan	nan	nan
3	c	0	36274	0	nan	196	140	36274	0	0	35718	0	nan	102	162	35718	0	nan	nan	nan	nan	nan	nan
4	a	0	146735	0	nan	719	567	146735	0	0	143024	0	nan	432	197	143024	0	nan	nan	nan	nan	nan	nan
5	a	0	147041	0	nan	719	568	147041	0	0	143306	0	nan	432	197	143306	0	nan	nan	nan	nan	nan	nan
6	a	0	147076	0	nan	719	568	147076	0	0	143341	0	nan	432	197	143341	0	nan	nan	nan	nan	nan	nan
7	a	0	147089	0	nan	719	568	147089	0	0	143344	0	nan	432	197	143344	0	nan	nan	nan	nan	nan	nan
8	g	0	147091	0	nan	719	568	147091	0	0	143353	0	nan	432	197	143353	0	nan	nan	nan	nan	nan	nan
9	u	0	147096	0	nan	719	568	147096	0	0	143357	0	nan	432	197	143357	0	nan	nan	nan	nan	nan	nan
10	c	0	147106	0	nan	719	568	147106	0	0	143366	0	nan	432	197	143366	0	nan	nan	nan	nan	nan	nan
11	u	0	147114	0	nan	719	568	147114	0	0	143379	0	nan	432	197	143379	0	nan	nan	nan	nan	nan	nan
12	a	0	147115	0	nan	719	568	147115	0	0	143382	0	nan	432	197	143382	0	nan	nan	nan	nan	nan	nan
13	g	0	147120	0	nan	719	568	147120	0	0	143382	0	nan	432	197	143382	0	nan	nan	nan	nan	nan	nan
14	a	0	147122	0	nan	719	568	147122	0	0	143387	0	nan	432	197	143387	0	nan	nan	nan	nan	nan	nan
15	g	0	147122	0	nan	720	568	147122	0	0	143387	0	nan	433	197	143387	0	nan	nan	nan	nan	nan	nan
16	c	0	147122	0	nan	721	568	147122	0	0	143387	0	nan	433	197	143387	0	nan	nan	nan	nan	nan	nan
17	c	0	147122	0	nan	731	568	147122	0	0	143387	0	nan	435	197	143387	0	nan	nan	nan	nan	nan	nan
18	a	0	147122	0	nan	733	568	147122	0	0	143387	0	nan	435	197	143387	0	nan	nan	nan	nan	nan	nan
19	c	0	147122	0	nan	733	568	147122	0	0	143387	0	nan	435	197	143387	0	nan	nan	nan	nan	nan	nan
20	c	0	147122	0	nan	733	568	147122	0	0	143387	0	nan	438	197	143387	0	nan	nan	nan	nan	nan	nan
21	g	0	147122	0	nan	740	568	147122	0	0	143387	0	nan	438	197	143387	0	nan	nan	nan	nan	nan	nan
22	u	0	147122	0	nan	740	568	147122	0	0	143387	0	nan	438	197	143387	0	nan	nan	nan	nan	nan	nan
23	c	0	147122	0	nan	740	568	147122	0	0	143387	0	nan	438	197	143387	0	nan	nan	nan	nan	nan	nan
24	c	0	147122	0	nan	747	569	147122	0	0	143387	0	nan	438	197	143384	0	nan	nan	nan	nan	nan	nan
25	A	12	147122	131402	9.1e-05	755	569	147117	0	12	143385	128169	9.4e-05	438	197	143379	0	-2e-06	3.8e-05	-2e-06	3.8e-05	-0.000115	0.00219	0.968085
26	G	1313	147118	131768	0.009964	755	569	147104	0	833	143379	128900	0.006462	438	197	143357	0	0.003502	0.000355	0.003502	0.000355	0.201827	0.020459	1.54194
27	G	707	147093	132974	0.005317	755	569	146964	0	783	143355	129633	0.00604	438	197	143212	0	-0.000723	0.000294	-0.000723	0.000294	-0.041668	0.016944	0.880298
28	G	355	147080	132794	0.002673	755	569	146916	0	339	143342	129549	0.002617	438	197	143175	0	5.7e-05	0.000201	5.7e-05	0.000201	0.003285	0.011584	1.0214
29	A	870	147057	133521	0.006516	754	569	146830	0	153	143325	130027	0.001177	438	197	143089	0	0.005339	0.000241	0.005339	0.000241	0.307697	0.013889	5.53611
30	G	1699	147032	134150	0.012665	755	569	146711	0	1755	143291	130582	0.01344	439	194	142929	0	-0.000775	0.000444	-0.000775	0.000444	-0.044665	0.025589	0.942336
31	C	401	147025	134597	0.002979	755	569	146672	0	263	143284	131492	0.002	440	194	142885	0	0.000979	0.000193	0.000979	0.000193	0.056422	0.011123	1.4895
32	A	1129	147011	132892	0.008496	754	569	146586	0	169	143265	129974	0.0013	440	194	142804	0	0.007195	0.000272	0.007195	0.000272	0.414662	0.015676	6.53538
33	G	1780	146991	130847	0.013604	753	561	146480	0	1011	143252	128440	0.007871	440	194	142723	0	0.005732	0.000407	0.005732	0.000407	0.330347	0.023456	1.72837
34	G	1601	146980	128063	0.012502	731	543	146411	0	698	143237	125951	0.005542	440	193	142670	0	0.00696	0.000376	0.00696	0.000376	0.401119	0.02167	2.25586
35	U	846	146961	127440	0.006638	692	509	146308	0	671	143222	125409	0.00535	440	193	142573	0	0.001288	0.000308	0.001288	0.000308	0.07423	0.017751	1.24075
36	A	2317	146952	128511	0.01803	692	509	146243	0	94	143212	126692	0.000742	440	193	142542	0	0.017288	0.000382	0.017288	0.000382	0.996342	0.022015	24.2992
37	G	1742	146942	132121	0.013185	690	500	146224	0	1156	143207	128901	0.008968	440	193	142516	0	0.004217	0.000412	0.004217	0.000412	0.243034	0.023744	1.47023
38	C	432	146928	133837	0.003228	689	495	146189	0	303	143202	131098	0.002311	440	193	142487	0	0.000917	0.000204	0.000917	0.000204	0.052849	0.011757	1.3968
39	U	963	146914	134749	0.007147	686	346	146135	0	321	143191	132261	0.002427	440	193	142434	0	0.00472	0.000267	0.00472	0.000267	0.272023	0.015388	2.94479
40	G	2358	146907	134574	0.017522	682	236	146099	0	1940	143180	131469	0.014756	440	193	142395	0	0.002766	0.000492	0.002766	0.000492	0.15941	0.028355	1.18745
41	C	305	146900	134659	0.002265	699	234	146059	0	185	143170	131517	0.001407	466	193	142362	0	0.000858	0.000166	0.000858	0.000166	0.049448	0.009567	1.60981
42	U	1387	146895	134695	0.010297	699	152	146025	0	293	143160	131368	0.00223	432	193	142315	0	0.008067	0.000306	0.008067	0.000306	0.464917	0.017635	4.61749
43	G	1728	146878	133249	0.012968	699	152	145958	0	1166	143153	130607	0.008928	431	193	142250	0	0.004041	0.000407	0.004041	0.000407	0.232891	0.023456	1.45251
44	G	1419	146865	134232	0.010571	679	134	145900	0	783	143144	130730	0.005989	346	193	142191	0	0.004582	0.000353	0.004582	0.000353	0.26407	0.020344	1.76507
45	G	1036	146856	134719	0.00769	678	131	145845	0	1056	143140	131086	0.008056	346	193	142136	0	-0.000366	0.000344	-0.000366	0.000344	-0.021093	0.019825	0.954568
46	C	490	146853	129318	0.003789	678	131	145799	0	609	143133	126049	0.004831	346	193	142095	0	-0.001042	0.00026	-0.001042	0.00026	-0.060053	0.014984	0.78431
47	U	1534	146847	128855	0.011905	678	131	145763	0	2862	143127	126004	0.022714	346	193	142062	0	-0.010809	0.000522	-0.010809	0.000522	-0.622944	0.030084	0.524126
48	C	779	146827	129732	0.006005	678	131	145680	0	294	143113	127139	0.002312	345	193	141961	0	0.003692	0.000254	0.003692	0.000254	0.212777	0.014639	2.59732
49	C	749	146815	132795	0.00564	679	131	145622	0	422	143104	130166	0.003242	345	193	141899	0	0.002398	0.00026	0.002398	0.00026	0.138201	0.014984	1.73967
50	G	2687	146795	132100	0.020341	678	131	145529	0	2020	143078	130158	0.01552	345	192	141794	0	0.004821	0.000523	0.004821	0.000523	0.277844	0.030142	1.31063
51	G	1672	146788	131940	0.012672	678	131	145496	0	1556	143071	129170	0.012046	345	192	141760	0	0.000626	0.000435	0.000626	0.000435	0.036078	0.02507	1.05197
52	G	689	146781	133949	0.005144	678	131	145418	0	743	143061	130876	0.005677	345	191	141699	0	-0.000533	0.000286	-0.000533	0.000286	-0.030718	0.016483	0.906112
53	G	481	146775	131445	0.003659	694	131	145344	0	416	143054	128883	0.003228	345	191	141646	0	0.000432	0.00023	0.000432	0.00023	0.024897	0.013255	1.13352
54	A	571	146768	132320	0.004315	702	125	145252	0	189	143046	130483	0.001448	345	191	141584	0	0.002867	0.000209	0.002867	0.000209	0.165231	0.012045	2.97997
55	C	923	146763	132788	0.006951	702	125	145223	0	227	143040	130745	0.001736	345	191	141562	0	0.005215	0.000256	0.005215	0.000256	0.300551	0.014754	4.00403
56	A	1338	146747	137159	0.009755	680	113	145142	0	56	143028	135025	0.000415	343	184	141508	0	0.00934	0.000272	0.00934	0.000272	0.538283	0.015676	23.506
57	C	1628	146732	131686	0.012363	680	113	145072	0	798	143016	130101	0.006134	343	184	141426	0	0.006229	0.000376	0.006229	0.000376	0.35899	0.02167	2.01549
58	U	3677	146690	124245	0.029595	672	88	144864	0	591	142988	122337	0.004831	342	183	141202	0	0.024764	0.000527	0.024764	0.000527	1.4272	0.030372	6.12606
59	U	389	146676	121277	0.003208	671	65	144728	0	438	142977	119811	0.003656	342	177	141116	0	-0.000448	0.000239	-0.000448	0.000239	-0.025819	0.013774	0.877462
60	U	670	146641	118040	0.005676	671	65	144582	0	269	142967	116892	0.002301	342	177	141017	0	0.003375	0.00026	0.003375	0.00026	0.194508	0.014984	2.46675
61	G	2806	146620	122946	0.022823	671	64	144414	0	788	142945	122605	0.006427	342	177	140841	0	0.016396	0.000488	0.016396	0.000488	0.944934	0.028124	3.55111
62	C	1094	146600	123391	0.008866	671	63	144320	0	253	142932	121812	0.002077	342	177	140745	0	0.006789	0.000298	0.006789	0.000298	0.391264	0.017174	4.26866
63	G	1873	146584	120198	0.015583	670	32	144218	0	362	142918	119914	0.003019	342	177	140634	0	0.012564	0.000393	0.012564	0.000393	0.724088	0.022649	5.16164
64	U	1936	146575	118889	0.016284	667	32	144131	0	524	142907	118473	0.004423	342	177	140561	0	0.011861	0.000417	0.011861	0.000417	0.683573	0.024033	3.68166
65	U	766	146558	118349	0.006472	667	31	144055	0	269	142897	118053	0.002279	342	177	140469	0	0.004194	0.000272	0.004194	0.000272	0.241709	0.015676	2.83984
66	C	1010	146546	120680	0.008369	667	31	143999	0	193	142892	118673	0.001626	342	177	140420	0	0.006743	0.000288	0.006743	0.000288	0.388612	0.016598	5.14699
67	G	1987	146541	125637	0.015815	664	27	143966	0	1399	142889	123976	0.011284	342	173	140401	0	0.004531	0.000466	0.004531	0.000466	0.261131	0.026857	1.40154
68	G	1342	146537	126992	0.010568	664	27	143936	0	875	142885	125366	0.00698	342	173	140363	0	0.003588	0.000373	0.003588	0.000373	0.206784	0.021497	1.51404
69	G	1529	146530	129163	0.011838	664	27	143895	0	1302	142876	127677	0.010198	342	173	140314	0	0.00164	0.000414	0.00164	0.000414	0.094516	0.02386	1.16082
70	C	519	146520	127487	0.004071	642	28	143860	0	179	142868	126316	0.001417	342	173	140275	0	0.002654	0.000208	0.002654	0.000208	0.152955	0.011987	2.87297
71	U	903	146509	127613	0.007076	642	27	143813	0	494	142860	126696	0.003899	342	172	140236	0	0.003177	0.000294	0.003177	0.000294	0.183097	0.016944	1.81482
72	G	1637	146498	126221	0.012969	634	26	143739	0	1016	142847	125243	0.008112	297	26	140168	0	0.004857	0.000409	0.004857	0.000409	0.279919	0.023571	1.59874
73	G	1439	146489	127958	0.011246	634	26	143680	0	1072	142838	125559	0.008538	297	26	140102	0	0.002708	0.000395	0.002708	0.000395	0.156067	0.022765	1.31717
74	G	763	146478	127586	0.00598	612	26	143609	0	352	142834	124850	0.002819	297	26	140057	0	0.003161	0.000264	0.003161	0.000264	0.182175	0.015215	2.12132
75	A	1063	146474	128444	0.008276	625	10	143565	0	195	142830	126320	0.001544	297	26	140032	0	0.006732	0.000277	0.006732	0.000277	0.387978	0.015964	5.3601
76	G	1247	146463	130446	0.00956	586	10	143514	0	883	142825	128709	0.00686	297	26	140002	0	0.002699	0.000356	0.002699	0.000356	0.155549	0.020517	1.39359
77	C	541	146456	130081	0.004159	586	9	143465	0	264	142822	129282	0.002042	298	26	139978	0	0.002117	0.000219	0.002117	0.000219	0.122007	0.012621	2.03673
78	G	1678	146453	128790	0.013029	586	9	143418	0	530	142817	128112	0.004137	297	3	139943	0	0.008892	0.000365	0.008892	0.000365	0.512464	0.021036	3.14938
79	U	1022	146449	128036	0.007982	586	8	143360	0	571	142812	127322	0.004485	297	3	139890	0	0.003497	0.000312	0.003497	0.000312	0.201539	0.017981	1.77971
80	G	1669	146444	129195	0.012918	586	8	143316	0	967	142806	128379	0.007532	297	3	139835	0	0.005386	0.000398	0.005386	0.000398	0.310406	0.022938	1.71508
81	C	1064	146440	127372	0.008353	586	12	143280	0	408	142803	127788	0.003193	297	3	139780	0	0.005161	0.000301	0.005161	0.000301	0.297439	0.017347	2.61604
82	U	2452	146432	122157	0.020073	586	12	143211	0	824	142793	123878	0.006652	297	3	139738	0	0.013421	0.000467	0.013421	0.000467	0.773479	0.026914	3.01759
83	U	1015	146429	122429	0.008291	570	12	143157	0	396	142786	123769	0.0032	297	3	139702	0	0.005091	0.000306	0.005091	0.000306	0.293404	0.017635	2.59094
84	U	969	146420	122186	0.007931	570	12	143103	0	1919	142780	123096	0.015589	297	3	139650	0	-0.007659	0.000438	-0.007659	0.000438	-0.441403	0.025243	0.508756
85	C	928	146410	122372	0.007583	570	12	142957	0	175	142770	123429	0.001418	297	3	139559	0	0.006166	0.000271	0.006166	0.000271	0.355359	0.015618	5.34767
86	C	331	146396	121301	0.002729	570	12	142817	0	128	142760	123135	0.00104	296	3	139423	0	0.001689	0.000176	0.001689	0.000176	0.09734	0.010143	2.62404
87	A	3099	146387	125357	0.024721	517	12	142735	0	157	142748	124767	0.001258	240	3	139345	0	0.023463	0.000455	0.023463	0.000455	1.35222	0.026223	19.651
88	C	863	146382	125926	0.006853	517	12	142676	0	147	142743	125761	0.001169	240	3	139294	0	0.005684	0.000252	0.005684	0.000252	0.32758	0.014523	5.86228
89	G	2792	146369	123631	0.022583	517	12	142574	0	259	142736	123954	0.002089	240	3	139182	0	0.020494	0.000447	0.020494	0.000447	1.18111	0.025761	10.8104
90	A	1660	146366	125165	0.013262	517	12	142536	0	123	142734	124039	0.000992	240	3	139146	0	0.012271	0.000338	0.012271	0.000338	0.707202	0.01948	13.369
91	C	673	146361	123454	0.005451	517	11	142500	0	229	142731	121476	0.001885	240	3	139114	0	0.003566	0.000244	0.003566	0.000244	0.205516	0.014062	2.89178
92	G	1752	146355	125096	0.014005	518	11	142440	0	1085	142726	123425	0.008791	238	3	139035	0	0.005214	0.000428	0.005214	0.000428	0.300493	0.024666	1.59311
93	G	1266	146350	121098	0.010454	526	11	142386	0	851	142725	118343	0.007191	251	3	138990	0	0.003263	0.000384	0.003263	0.000384	0.188053	0.022131	1.45376
94	U	325	146344	125296	0.002594	526	11	142315	0	608	142721	122585	0.00496	251	3	138909	0	-0.002366	0.000247	-0.002366	0.000247	-0.136357	0.014235	0.522984
95	G	523	146343	125356	0.004172	526	13	142287	0	218	142719	122862	0.001774	250	2	138889	0	0.002398	0.000218	0.002398	0.000218	0.138201	0.012564	2.35175
96	A	1005	146335	130984	0.007673	526	13	142227	0	164	142712	128831	0.001273	250	2	138851	0	0.0064	0.000262	0.0064	0.000262	0.368845	0.0151	6.02749
97	C	523	146327	129021	0.004054	526	13	142188	0	101	142710	126964	0.000796	250	2	138820	0	0.003258	0.000194	0.003258	0.000194	0.187765	0.011181	5.09296
98	A	1086	146320	129615	0.008379	526	13	142136	0	79	142705	127627	0.000619	250	2	138772	0	0.00776	0.000264	0.00776	0.000264	0.447224	0.015215	13.5363
99	C	673	146315	122219	0.005507	526	13	142104	0	177	142704	119673	0.001479	250	2	138752	0	0.004027	0.00024	0.004027	0.00024	0.232084	0.013832	3.72346
100	G	2431	146310	123464	0.01969	526	13	142044	0	1039	142695	120766	0.008603	250	2	138700	0	0.011087	0.00048	0.011087	0.00048	0.638966	0.027663	2.28874
101	C	4775	146307	122905	0.038851	530	13	142016	0	5042	142688	120257	0.041927	260	2	138667	0	-0.003076	0.000815	-0.003076	0.000815	-0.177276	0.04697	0.926634
102	U	1483	146302	126844	0.011692	530	13	141971	0	670	142681	125969	0.005319	260	2	138635	0	0.006373	0.000367	0.006373	0.000367	0.367289	0.021151	2.19816
103	U	1904	146301	119724	0.015903	1497	16	141928	0	1496	142677	116861	0.012802	1196	3	138597	0	0.003102	0.000492	0.003102	0.000492	0.178774	0.028355	1.24223
104	C	1257	146295	118435	0.010613	1497	16	141850	0	721	142668	115320	0.006252	1196	3	138537	0	0.004361	0.000379	0.004361	0.000379	0.251333	0.021843	1.69754
105	C	884	146289	119075	0.007424	1497	16	141804	0	1856	142667	116593	0.015919	1196	3	138490	0	-0.008495	0.000446	-0.008495	0.000446	-0.489584	0.025704	0.466361
106	C	536	146279	123715	0.004333	1497	16	141723	0	469	142657	122250	0.003836	1196	3	138416	0	0.000496	0.000258	0.000496	0.000258	0.028585	0.014869	1.12956
107	U	523	146271	123427	0.004237	1497	16	141654	0	561	142650	123211	0.004553	1174	3	138328	0	-0.000316	0.000267	-0.000316	0.000267	-0.018212	0.015388	0.930595
108	G	1313	146270	121861	0.010775	1498	16	141628	0	930	142647	121875	0.007631	1174	3	138301	0	0.003144	0.000389	0.003144	0.000389	0.181195	0.022419	1.412
109	G	976	146265	122798	0.007948	1506	16	141588	0	261	142645	122836	0.002125	1174	3	138273	0	0.005823	0.000286	0.005823	0.000286	0.335591	0.016483	3.74024
110	A	1793	146263	121172	0.014797	1506	16	141558	0	223	142642	121270	0.001839	1174	3	138232	0	0.012958	0.000371	0.012958	0.000371	0.746795	0.021381	8.04622
111	U	611	146260	121888	0.005013	1506	16	141541	0	174	142640	122202	0.001424	1178	3	138217	0	0.003589	0.00023	0.003589	0.00023	0.206841	0.013255	3.52037
112	U	753	146253	123437	0.0061	1506	16	141507	0	320	142638	123718	0.002587	1178	3	138188	0	0.003514	0.000265	0.003514	0.000265	0.202519	0.015272	2.35794
113	G	689	146244	124649	0.005528	1506	16	141439	0	518	142630	123416	0.004197	1179	3	138116	0	0.00133	0.00028	0.00133	0.00028	0.076651	0.016137	1.31713
114	G	1286	146243	126116	0.010197	1604	16	141408	0	1963	142627	124536	0.015763	1197	3	138073	0	-0.005566	0.000455	-0.005566	0.000455	-0.32078	0.026223	0.646895
115	C	267	146237	123295	0.002166	1553	16	141329	0	166	142617	123438	0.001345	1141	3	137982	0	0.000821	0.000169	0.000821	0.000169	0.047316	0.00974	1.61041
116	A	1447	146229	124916	0.011584	1554	16	141255	0	1001	142608	125348	0.007986	1142	3	137901	0	0.003598	0.000396	0.003598	0.000396	0.20736	0.022822	1.45054
117	G	1028	146225	123886	0.008298	1554	16	141211	0	1428	142598	124857	0.011437	1142	3	137845	0	-0.003139	0.000398	-0.003139	0.000398	-0.180907	0.022938	0.72554
118	C	1315	146208	126175	0.010422	1554	16	141151	0	431	142595	125423	0.003436	1142	3	137782	0	0.006986	0.000332	0.006986	0.000332	0.402617	0.019134	3.03318
119	C	211	146203	117426	0.001797	1554	16	141068	0	151	142588	119170	0.001267	1142	3	137682	0	0.00053	0.000161	0.00053	0.000161	0.030545	0.009279	1.41831
120	A	1768	146200	114049	0.015502	1554	16	140990	0	197	142587	117570	0.001676	1142	3	137629	0	0.013827	0.000388	0.013827	0.000388	0.796877	0.022361	9.2494
121	G	1930	146195	115372	0.016728	1554	16	140943	0	248	142582	118447	0.002094	1142	3	137591	0	0.014635	0.000403	0.014635	0.000403	0.843444	0.023226	7.98854
122	A	4808	146193	123671	0.038877	1554	16	140893	0	128	142579	123152	0.001039	1142	3	137549	0	0.037838	0.000568	0.037838	0.000568	2.18068	0.032735	37.4177
123	C	262	146190	123795	0.002116	1559	16	140869	0	292	142577	123370	0.002367	1141	3	137533	0	-0.00025	0.00019	-0.00025	0.00019	-0.014408	0.01095	0.893959
124	U	213	146183	124884	0.001706	1558	16	140806	0	489	142570	124323	0.003933	1141	3	137475	0	-0.002228	0.000213	-0.002228	0.000213	-0.128404	0.012276	0.433766
125	G	1209	146180	123129	0.009819	1559	16	140748	0	1408	142563	122146	0.011527	1152	3	137383	0	-0.001708	0.000417	-0.001708	0.000417	-0.098435	0.024033	0.851826
126	C	548	146162	120659	0.004542	1559	16	140619	0	655	142555	118610	0.005522	1152	3	137233	0	-0.000981	0.00029	-0.000981	0.00029	-0.056537	0.016713	0.822528
127	C	9986	146149	110037	0.090751	1560	16	140425	0	11078	142534	107954	0.102618	1152	3	136998	0	-0.011866	0.001332	nan	nan	nan	nan	0.884358
128	U	896	146126	104016	0.008614	1593	16	140262	0	546	142518	102150	0.005345	1151	3	136874	0	0.003269	0.000368	0.003269	0.000368	0.188399	0.021209	1.6116
129	U	837	146115	99726	0.008393	1608	16	140088	0	1420	142498	99085	0.014331	1152	3	136666	0	-0.005938	0.000478	-0.005938	0.000478	-0.342219	0.027548	0.585653
130	C	573	146098	104353	0.005491	1608	16	139874	0	149	142488	103690	0.001437	1152	3	136428	0	0.004054	0.000258	0.004054	0.000258	0.23364	0.014869	3.82116
131	C	1194	146097	107686	0.011088	1608	16	139825	0	802	142481	106819	0.007508	1152	3	136366	0	0.00358	0.000416	0.00358	0.000416	0.206322	0.023975	1.47682
132	G	1889	146093	113197	0.016688	1598	16	139768	0	1454	142474	111456	0.013046	1137	3	136304	0	0.003642	0.000514	0.003642	0.000514	0.209896	0.029623	1.27917
133	G	1521	146088	117993	0.012891	1599	16	139735	0	881	142474	116098	0.007588	1137	3	136262	0	0.005302	0.000418	0.005302	0.000418	0.305565	0.02409	1.69887
134	G	960	146071	118973	0.008069	1600	16	139640	0	310	142450	116058	0.002671	1137	3	136081	0	0.005398	0.000301	0.005398	0.000301	0.311097	0.017347	3.02097
135	U	987	146057	119285	0.008274	1600	16	139478	0	1234	142423	117445	0.010507	1137	3	135867	0	-0.002233	0.000399	-0.002233	0.000399	-0.128692	0.022995	0.787475
136	C	1018	146053	114635	0.00888	1602	16	139398	0	111	142412	116136	0.000956	1136	3	135767	0	0.007925	0.000293	0.007925	0.000293	0.456733	0.016886	9.2887
137	A	3992	146045	121510	0.032853	1602	16	139285	0	119	142405	120398	0.000988	1136	3	135678	0	0.031865	0.000528	0.031865	0.000528	1.83644	0.03043	33.252
138	C	1150	146043	119268	0.009642	1602	16	139252	0	149	142405	118573	0.001257	1136	3	135641	0	0.008386	0.000302	0.008386	0.000302	0.483302	0.017405	7.67064
139	U	390	146038	119022	0.003277	1608	16	139143	0	331	142390	118985	0.002782	1136	3	135552	0	0.000495	0.000226	0.000495	0.000226	0.028528	0.013025	1.17793
140	G	2727	146058	116795	0.023349	1608	16	139117	0	1557	142386	117265	0.013278	1136	3	135506	0	0.010071	0.00056	0.010071	0.00056	0.580412	0.032274	1.75847
141	C	1656	146079	117743	0.014065	1713	16	139111	0	215	142384	116686	0.001843	1137	3	135471	0	0.012222	0.000368	0.012222	0.000368	0.704378	0.021209	7.63158
142	C	595	146125	117059	0.005083	1713	16	139127	0	72	142382	115417	0.000624	1137	3	135424	0	0.004459	0.000221	0.004459	0.000221	0.256981	0.012737	8.14583
143	A	2354	146185	114605	0.02054	1705	15	139054	0	99	142378	112857	0.000877	1137	3	135381	0	0.019663	0.000432	0.019663	0.000432	1.13322	0.024897	23.4208
144	U	699	146195	117027	0.005973	1706	14	138973	0	235	142378	114540	0.002052	1137	3	135349	0	0.003921	0.000263	0.003921	0.000263	0.225975	0.015157	2.91082
145	G	2101	146677	119412	0.017595	1710	14	139778	0	439	142392	116123	0.00378	1137	3	135347	0	0.013814	0.000424	0.013814	0.000424	0.796128	0.024436	4.65476
146	G	961	147155	121614	0.007902	1694	14	140114	0	401	142421	117602	0.00341	1137	3	135238	0	0.004492	0.000307	0.004492	0.000307	0.258883	0.017693	2.3173
147	A	1692	147769	118494	0.014279	1711	14	134061	0	168	142468	103253	0.001627	1137	2	116953	0	0.012652	0.000369	0.012652	0.000369	0.72916	0.021266	8.77628
148	G	1192	149441	127318	0.009362	1755	14	142911	0	78	146624	124550	0.000626	1137	2	140456	0	0.008736	0.00028	0.008736	0.00028	0.503473	0.016137	14.9553
149	G	512	149773	129536	0.003953	2031	14	144678	0	17	147004	128269	0.000133	1136	2	143334	0	0.00382	0.000178	0.00382	0.000178	0.220154	0.010258	29.7218
150	A	875	149155	127884	0.006842	2021	10	141072	0	41	146214	126426	0.000324	1130	2	140298	0	0.006518	0.000237	0.006518	0.000237	0.375645	0.013659	21.1173
151	G	1650	149185	127570	0.012934	2020	10	142096	0	1490	146222	125454	0.011877	1105	2	140699	0	0.001057	0.000443	0.001057	0.000443	0.060917	0.025531	1.089
152	C	860	149211	125679	0.006843	2021	10	142681	0	876	146226	123134	0.007114	1105	2	140820	0	-0.000271	0.000335	-0.000271	0.000335	-0.015618	0.019307	0.961906
153	C	752	149189	122682	0.00613	2022	10	142692	0	166	146225	124256	0.001336	1093	2	140843	0	0.004794	0.000246	0.004794	0.000246	0.276288	0.014177	4.58832
154	G	4114	149185	123638	0.033275	2083	9	142712	0	2517	146231	126257	0.019936	1092	1	140895	0	0.013339	0.000653	0.013339	0.000653	0.768753	0.037634	1.66909
155	C	753	149201	126311	0.005961	2188	10	142862	0	409	146237	128990	0.003171	1116	1	140924	0	0.002791	0.000268	0.002791	0.000268	0.160851	0.015445	1.87985
156	A	1542	149210	128226	0.012026	2271	11	142927	0	157	146243	129850	0.001209	1116	1	141001	0	0.010817	0.000321	0.010817	0.000321	0.623405	0.0185	9.94706
157	G	3146	149224	128172	0.024545	2293	11	143019	0	357	146251	128720	0.002773	1119	1	141066	0	0.021772	0.000462	0.021772	0.000462	1.25476	0.026626	8.85142
158	U	1094	149234	127478	0.008582	2315	11	143091	0	820	146260	127613	0.006426	1118	1	141102	0	0.002156	0.000343	0.002156	0.000343	0.124255	0.019768	1.33551
159	C	1102	149243	126918	0.008683	2397	12	143154	0	193	146268	127206	0.001517	1118	1	141132	0	0.007166	0.000283	0.007166	0.000283	0.412991	0.01631	5.7238
160	A	3696	149247	124563	0.029672	2432	16	143183	0	184	146273	125630	0.001465	1117	1	141158	0	0.028207	0.0005	0.028207	0.0005	1.62563	0.028816	20.2539
161	G	3455	149266	127350	0.02713	2485	16	143240	0	249	146288	126716	0.001965	1117	1	141213	0	0.025165	0.000478	0.025165	0.000478	1.45031	0.027548	13.8066
162	A	4481	149279	128012	0.035005	2500	16	143294	0	177	146300	127571	0.001387	1127	1	141253	0	0.033617	0.000533	0.033617	0.000533	1.93741	0.030718	25.2379
163	U	1156	149292	129007	0.008961	2622	16	143350	0	1813	146311	130292	0.013915	1126	1	141293	0	-0.004954	0.00042	-0.004954	0.00042	-0.285509	0.024205	0.643981
164	C	1534	149298	129727	0.011825	2624	16	143380	0	307	146316	131775	0.00233	1126	1	141324	0	0.009495	0.00033	0.009495	0.00033	0.547216	0.019019	5.07511
165	C	1520	149302	128226	0.011854	2624	16	143408	0	348	146322	129418	0.002689	1126	1	141349	0	0.009165	0.000336	0.009165	0.000336	0.528197	0.019364	4.40833
166	U	407	149313	126527	0.003217	2624	17	143437	0	575	146327	128499	0.004475	1126	1	141377	0	-0.001258	0.000245	-0.001258	0.000245	-0.072501	0.01412	0.718883
167	A	3546	149320	128049	0.027693	2643	13	143465	0	134	146335	129593	0.001034	1127	1	141399	0	0.026659	0.000474	0.026659	0.000474	1.53641	0.027318	26.7824
168	G	2740	149329	125200	0.021885	2800	14	143508	0	1206	146342	127220	0.00948	1128	1	141420	0	0.012405	0.000499	0.012405	0.000499	0.714925	0.028758	2.30854
169	C	1048	149336	126947	0.008255	2891	14	143547	0	486	146347	129529	0.003752	1158	1	141438	0	0.004503	0.000307	0.004503	0.000307	0.259517	0.017693	2.20016
170	G	3374	149343	115317	0.029258	2903	14	143601	0	339	146362	127497	0.002659	1158	1	141493	0	0.0266	0.000524	0.0266	0.000524	1.53301	0.030199	11.0034
171	U	1472	149354	117871	0.012488	2928	14	143653	0	874	146367	128162	0.006819	1158	1	141518	0	0.005669	0.000399	0.005669	0.000399	0.326716	0.022995	1.83135
172	C	1197	149363	115328	0.010379	3067	15	143690	0	201	146373	124411	0.001616	1158	1	141541	0	0.008763	0.000321	0.008763	0.000321	0.505029	0.0185	6.42265
173	G	2626	149380	122772	0.021389	3122	15	143756	0	335	146382	123682	0.002709	1174	4	141584	0	0.018681	0.000443	0.018681	0.000443	1.07662	0.025531	7.89553
174	A	3263	149395	125493	0.026001	3136	16	143825	0	163	146397	126583	0.001288	1174	4	141681	0	0.024714	0.000466	0.024714	0.000466	1.42432	0.026857	20.1871
175	G	4184	149410	127559	0.032801	3136	16	143871	0	2509	146402	127890	0.019618	1174	4	141712	0	0.013182	0.000641	0.013182	0.000641	0.759705	0.036942	1.67198
176	C	977	149425	127541	0.00766	3266	17	143948	0	797	146422	126230	0.006314	1185	4	141800	0	0.001346	0.000332	0.001346	0.000332	0.077573	0.019134	1.21318
177	C	947	149437	125852	0.007525	3259	17	144009	0	438	146442	124561	0.003516	1184	4	141877	0	0.004008	0.000297	0.004008	0.000297	0.230989	0.017117	2.14022
178	C	1050	149448	125434	0.008371	3259	17	144059	0	1038	146465	123755	0.008388	1183	4	141948	0	-1.7e-05	0.000367	-1.7e-05	0.000367	-0.00098	0.021151	0.997973
179	C	1179	149464	126331	0.009333	3259	17	144098	0	1520	146475	125418	0.012119	1182	4	141976	0	-0.002787	0.000413	-0.002787	0.000413	-0.16062	0.023802	0.770113
180	C	553	149485	126925	0.004357	3238	17	144168	0	450	146496	126232	0.003565	1183	4	142034	0	0.000792	0.00025	0.000792	0.00025	0.045645	0.014408	1.22216
181	U	1972	149515	126580	0.015579	3222	17	144300	0	2336	146527	127235	0.01836	1183	4	142147	0	-0.002781	0.000517	-0.002781	0.000517	-0.160275	0.029796	0.848529
182	C	1663	149553	126444	0.013152	3222	17	144440	0	410	146580	128043	0.003202	1183	4	142383	0	0.00995	0.000359	0.00995	0.000359	0.573438	0.02069	4.10743
183	U	319	149575	128287	0.002487	3215	16	144543	0	323	146599	131631	0.002454	1184	4	142457	0	3.3e-05	0.000195	3.3e-05	0.000195	0.001902	0.011238	1.01345
184	G	3603	149606	124963	0.028833	3251	16	144645	0	338	146631	131449	0.002571	1216	6	142568	0	0.026261	0.0005	0.026261	0.0005	1.51347	0.028816	11.2147
185	A	3568	149618	131472	0.027139	3265	17	144718	0	299	146649	133883	0.002233	1216	6	142629	0	0.024906	0.000472	0.024906	0.000472	1.43538	0.027202	12.1536
186	G	3695	149632	128845	0.028678	3265	17	144798	0	332	146658	129787	0.002558	1231	7	142664	0	0.02612	0.000492	0.02612	0.000492	1.50535	0.028355	11.2111
187	U	795	149640	129978	0.006116	3298	17	144859	0	979	146662	130501	0.007502	1231	7	142676	0	-0.001385	0.000323	-0.001385	0.000323	-0.07982	0.018615	0.815249
188	C	796	149655	127175	0.006259	3407	17	144931	0	112	146672	128223	0.000873	1267	7	142719	0	0.005386	0.000237	0.005386	0.000237	0.310406	0.013659	7.16953
189	A	1721	149664	128718	0.01337	3445	17	144973	0	186	146679	130126	0.001429	1267	7	142753	0	0.011941	0.000339	0.011941	0.000339	0.688183	0.019537	9.35619
190	G	2506	149688	128356	0.019524	3681	39	145065	0	864	146696	130680	0.006612	1271	7	142818	0	0.012912	0.00045	0.012912	0.00045	0.744144	0.025934	2.95281
191	G	2670	149693	129913	0.020552	3711	38	145099	0	2876	146708	131371	0.021892	1271	7	142855	0	-0.00134	0.00057	-0.00134	0.00057	-0.077227	0.03285	0.93879
192	A	1150	149719	124741	0.009219	3711	38	145189	0	106	146722	128393	0.000826	1296	7	142917	0	0.008394	0.000283	0.008394	0.000283	0.483763	0.01631	11.161
193	A	1963	149734	124149	0.015812	3711	38	145241	0	59	146735	128183	0.00046	1290	7	142963	0	0.015351	0.000362	0.015351	0.000362	0.884709	0.020863	34.3739
194	A	2118	149748	124222	0.01705	3866	45	145291	0	141	146745	127517	0.001106	1314	7	143011	0	0.015944	0.000382	0.015944	0.000382	0.918884	0.022015	15.4159
195	C	976	149755	126759	0.0077	3867	45	145332	0	116	146762	129303	0.000897	1314	7	143060	0	0.006803	0.00026	0.006803	0.00026	0.39207	0.014984	8.58417
196	A	2756	149763	128483	0.02145	3867	45	145361	0	764	146772	126896	0.006021	1314	7	143095	0	0.01543	0.000463	0.01543	0.000463	0.889261	0.026684	3.56253
197	U	2525	149776	126419	0.019973	3995	46	145417	0	672	146785	125952	0.005335	1314	7	143159	0	0.014638	0.000448	0.014638	0.000448	0.843617	0.025819	3.74377
198	U	1258	149796	127642	0.009856	3995	46	145504	0	285	146816	126149	0.002259	1314	7	143248	0	0.007596	0.000308	0.007596	0.000308	0.437773	0.017751	4.36299
199	U	288	149810	129432	0.002225	3995	46	145547	0	302	146831	129462	0.002333	1314	7	143282	0	-0.000108	0.000188	-0.000108	0.000188	-0.006224	0.010835	0.953708
200	U	389	149822	129837	0.002996	3995	46	145580	0	593	146840	130290	0.004551	1314	7	143312	0	-0.001555	0.000241	-0.001555	0.000241	-0.089618	0.013889	0.658317
201	C	888	149833	123185	0.007209	3994	46	145619	0	191	146856	131623	0.001451	1314	7	143347	0	0.005758	0.000264	0.005758	0.000264	0.331845	0.015215	4.9683
202	A	2281	149853	123864	0.018415	3993	46	145655	0	237	146865	132128	0.001794	1313	7	143369	0	0.016622	0.000403	0.016622	0.000403	0.957959	0.023226	10.2648
203	G	2781	149863	123262	0.022562	3993	46	145688	0	349	146878	130343	0.002678	1313	7	143393	0	0.019884	0.000451	0.019884	0.000451	1.14595	0.025992	8.42494
204	A	9253	149870	131043	0.07061	3993	46	145714	0	164	146889	131065	0.001251	1313	7	143430	0	0.069359	0.000741	0.069359	0.000741	3.9973	0.042705	56.4428
205	C	980	149894	131126	0.007474	3993	45	145797	0	268	146902	131097	0.002044	1312	7	143472	0	0.005429	0.000269	0.005429	0.000269	0.312884	0.015503	3.65656
206	C	902	149927	133026	0.006781	3994	45	145906	0	289	146918	133322	0.002168	1312	7	143558	0	0.004613	0.000259	0.004613	0.000259	0.265856	0.014927	3.12777
207	U	393	149938	127008	0.003094	3994	45	145951	0	175	146933	130111	0.001345	1312	7	143610	0	0.001749	0.000186	0.001749	0.000186	0.100798	0.01072	2.30037
208	A	5306	149947	127012	0.041776	3993	45	145998	0	155	146946	129689	0.001195	1312	7	143665	0	0.04058	0.000581	0.04058	0.000581	2.33871	0.033484	34.959
209	U	791	149963	126181	0.006269	3992	45	146053	0	238	146961	129919	0.001832	1312	8	143714	0	0.004437	0.000253	0.004437	0.000253	0.255713	0.014581	3.42194
210	G	1807	149977	130390	0.013858	4058	45	146096	0	625	146968	133694	0.004675	1313	8	143746	0	0.009184	0.000376	0.009184	0.000376	0.529292	0.02167	2.96428
211	G	1715	149991	131143	0.013077	4058	45	146151	0	518	146986	134354	0.003855	1312	8	143791	0	0.009222	0.000358	0.009222	0.000358	0.531482	0.020632	3.39222
212	A	1505	150005	126508	0.011896	4058	45	146219	0	134	146997	129011	0.001039	1312	8	143845	0	0.010858	0.00032	0.010858	0.00032	0.625768	0.018442	11.4495
213	A	1958	150017	125516	0.0156	4058	45	146273	0	90	147006	126032	0.000714	1312	8	143871	0	0.014886	0.00036	0.014886	0.00036	0.85791	0.020748	21.8487
214	A	2189	150025	124785	0.017542	4071	94	146312	0	111	147017	125471	0.000885	1312	9	143898	0	0.016658	0.000384	0.016658	0.000384	0.960034	0.022131	19.8215
215	C	724	150044	129605	0.005586	4088	94	146360	0	245	147030	130438	0.001878	1312	39	143940	0	0.003708	0.00024	0.003708	0.00024	0.213699	0.013832	2.97444
216	U	2208	150056	133669	0.016518	4088	94	146405	0	612	147037	133678	0.004578	1312	39	143975	0	0.01194	0.000397	0.01194	0.000397	0.688126	0.02288	3.60813
217	A	2901	150089	134207	0.021616	4780	110	146525	0	117	147072	134415	0.00087	1916	41	144119	0	0.020745	0.000409	0.020745	0.000409	1.19558	0.023571	24.846
218	C	1484	150119	130134	0.011404	4787	114	146621	0	240	147100	128784	0.001864	1917	41	144218	0	0.00954	0.00032	0.00954	0.00032	0.549809	0.018442	6.11803
219	U	955	150133	128145	0.007452	4785	114	146680	0	323	147112	125869	0.002566	1917	41	144255	0	0.004886	0.00028	0.004886	0.00028	0.28159	0.016137	2.90413
220	U	798	150156	127133	0.006277	4784	114	146736	0	1414	147129	125484	0.011268	1941	41	144309	0	-0.004991	0.000373	-0.004991	0.000373	-0.287641	0.021497	0.557064
221	C	633	150167	130117	0.004865	4783	114	146773	0	272	147141	129172	0.002106	1940	41	144348	0	0.002759	0.000232	0.002759	0.000232	0.159007	0.013371	2.31007
222	C	622	150174	131114	0.004744	4782	114	146803	0	247	147145	130082	0.001899	1941	41	144373	0	0.002845	0.000225	0.002845	0.000225	0.163963	0.012967	2.49816
223	U	472	150192	129567	0.003643	4782	114	146844	0	693	147153	129139	0.005366	1941	41	144416	0	-0.001723	0.000264	-0.001723	0.000264	-0.0993	0.015215	0.678904
224	G	2288	150208	129100	0.017723	4783	113	146907	0	1485	147169	130840	0.01135	1941	41	144477	0	0.006373	0.000473	0.006373	0.000473	0.367289	0.02726	1.5615
225	A	1089	150264	127317	0.008553	4783	114	147054	0	144	147256	128684	0.001119	1941	41	144651	0	0.007434	0.000275	0.007434	0.000275	0.428436	0.015849	7.64343
226	A	3218	150286	124439	0.02586	4783	114	147120	0	60	147281	124393	0.000482	1942	41	144720	0	0.025378	0.00046	0.025378	0.00046	1.46258	0.026511	53.6515
227	A	795	150301	122177	0.006507	4783	114	147180	0	53	147317	123267	0.00043	1942	41	144794	0	0.006077	0.000238	0.006077	0.000238	0.35023	0.013716	15.1326
228	A	3197	150341	123654	0.025854	4783	114	147251	0	104	147356	124370	0.000836	1941	41	144868	0	0.025018	0.000465	0.025018	0.000465	1.44184	0.026799	30.9258
229	C	2931	150380	126988	0.023081	4823	114	147355	0	64	147404	128330	0.000499	1945	41	144974	0	0.022582	0.000431	0.022582	0.000431	1.30144	0.024839	46.2545
230	A	1306	150415	122955	0.010622	4821	113	147453	0	71	147442	123064	0.000577	1941	41	145088	0	0.010045	0.000302	0.010045	0.000302	0.578913	0.017405	18.409
231	A	3657	150453	123488	0.029614	4816	113	147571	0	156	147486	122690	0.001271	1941	43	145217	0	0.028343	0.0005	0.028343	0.0005	1.63346	0.028816	23.2998
232	C	893	150713	126869	0.007039	4818	113	148179	0	122	147896	126743	0.000963	1943	43	146022	0	0.006076	0.000251	0.006076	0.000251	0.350172	0.014466	7.30945
233	G	3408	150901	135392	0.025171	4818	114	148553	0	689	148124	135962	0.005068	1943	44	146420	0	0.020104	0.000472	0.020104	0.000472	1.15863	0.027202	4.96665
234	U	1973	151013	136353	0.01447	4820	114	148732	0	596	148253	136950	0.004352	1944	75	146601	0	0.010118	0.000371	0.010118	0.000371	0.58312	0.021381	3.32491
235	U	784	151119	135620	0.005781	4820	115	148923	0	847	148371	135500	0.006251	1946	75	146772	0	-0.00047	0.000298	-0.00047	0.000298	-0.027087	0.017174	0.924812
236	C	1489	151144	135864	0.010959	4819	115	149005	0	300	148400	136178	0.002203	1947	75	146838	0	0.008756	0.000311	0.008756	0.000311	0.504626	0.017924	4.97458
237	U	560	151171	137773	0.004065	4819	115	149070	0	338	148412	138680	0.002437	1949	75	146883	0	0.001627	0.000217	0.001627	0.000217	0.093767	0.012506	1.66803
238	G	3625	151405	136546	0.026548	4828	134	149208	234	377	148710	138437	0.002723	2071	121	146947	298	0.023825	0.000463	0.023825	0.000463	1.37308	0.026684	9.74954
239	U	3844	151685	137790	0.027898	4831	134	149261	514	2369	148933	137046	0.017286	2078	123	146972	521	0.010611	0.000573	0.010611	0.000573	0.611533	0.033023	1.61391
240	C	1564	151977	133816	0.011688	4841	140	149336	806	1255	149154	132409	0.009478	2081	123	147012	742	0.002209	0.000399	0.002209	0.000399	0.127309	0.022995	1.23317
241	C	961	152204	133894	0.007177	4842	140	149393	1033	391	149403	131292	0.002978	2084	123	147063	991	0.004199	0.000276	0.004199	0.000276	0.241997	0.015906	2.41001
242	C	1587	153234	133224	0.011912	4853	141	149443	2063	2804	150478	130427	0.021499	2109	126	147100	2066	-0.009586	0.000504	-0.009586	0.000504	-0.55246	0.029047	0.554072
243	C	1284	162476	133710	0.009603	4941	188	149458	11305	2736	160858	131255	0.020845	2255	138	147114	12446	-0.011242	0.00048	-0.011242	0.00048	-0.647899	0.027663	0.460686
244	C	1209	175862	131442	0.009198	5062	243	149506	24691	804	175462	129401	0.006213	2548	149	147157	27050	0.002985	0.000344	0.002985	0.000344	0.172031	0.019825	1.48044
245	U	718	211208	132280	0.005428	5412	352	149590	60037	1116	213083	130671	0.008541	3411	204	147237	64671	-0.003113	0.000326	-0.003113	0.000326	-0.179408	0.018788	0.635523
246	U	344	240331	134308	0.002561	5692	524	149732	89160	325	244566	133648	0.002432	4113	246	147387	96154	0.00013	0.000193	0.00013	0.000193	0.007492	0.011123	1.05304
247	G	1723	336645	137365	0.012543	6765	727	149835	185474	1021	353916	136728	0.007467	6517	354	147498	205504	0.005076	0.000382	0.005076	0.000382	0.29254	0.022015	1.67979
248	C	674	589425	135972	0.004957	10993	1208	149893	438254	397	644216	134770	0.002946	16196	640	147535	495804	0.002011	0.000241	0.002011	0.000241	0.115898	0.013889	1.68262
249	C	696	589964	136239	0.005109	10994	1209	149925	438793	177	644772	135173	0.001309	16189	641	147565	496360	0.003799	0.000217	0.003799	0.000217	0.218944	0.012506	3.90298
250	G	1898	590292	134473	0.014114	10943	1210	150000	439121	413	645040	136119	0.003034	16193	641	147605	496628	0.01108	0.000357	0.01108	0.000357	0.638562	0.020575	4.65194
251	U	3887	590473	138368	0.028092	10947	1212	150036	439302	2195	645212	137926	0.015914	16195	642	147624	496800	0.012177	0.000564	0.012177	0.000564	0.701785	0.032504	1.76524
252	C	1755	590606	134996	0.013	10951	1213	150108	439435	525	645322	134446	0.003905	16198	642	147666	496910	0.009095	0.000354	0.009095	0.000354	0.524163	0.020402	3.32907
253	C	812	590720	135577	0.005989	10939	1250	150175	439549	251	645369	134081	0.001872	16200	642	147713	496957	0.004117	0.000241	0.004117	0.000241	0.237271	0.013889	3.19925
254	C	1367	590828	133407	0.010247	10941	1249	150195	439657	205	645452	132547	0.001547	16200	642	147744	497040	0.0087	0.000297	0.0087	0.000297	0.501398	0.017117	6.62379
255	A	1575	590919	131340	0.011992	10929	1250	150227	439748	133	645529	132349	0.001005	16201	642	147771	497117	0.010987	0.000314	0.010987	0.000314	0.633203	0.018096	11.9323
256	A	1522	591032	132824	0.011459	10928	1415	150256	439861	165	645717	133668	0.001234	16201	643	147808	497305	0.010224	0.000309	0.010224	0.000309	0.589229	0.017808	9.28606
257	G	1625	591146	133625	0.012161	10928	1417	150304	439975	1579	645863	133818	0.0118	16201	643	147844	497451	0.000361	0.000423	0.000361	0.000423	0.020805	0.024378	1.03059
258	C	705	591291	136208	0.005176	10928	1418	150342	440120	577	645984	135695	0.004252	16202	643	147864	497572	0.000924	0.000263	0.000924	0.000263	0.053252	0.015157	1.21731
259	A	1734	591377	130877	0.013249	11002	1418	150469	440120	138	646100	132416	0.001042	16223	645	148026	497572	0.012207	0.00033	0.012207	0.00033	0.703514	0.019019	12.715
260	A	2724	591410	133148	0.020458	11018	1455	150538	440120	127	646137	133767	0.000949	16229	645	148101	497572	0.019509	0.000401	0.019509	0.000401	1.12434	0.02311	21.5574
261	U	952	591489	132205	0.007201	11111	1541	150684	440120	313	646204	133947	0.002337	16340	645	148237	497572	0.004864	0.000268	0.004864	0.000268	0.280322	0.015445	3.0813
262	G	1646	591559	134155	0.012269	11245	1546	150821	440120	582	646272	137188	0.004242	16416	645	148348	497572	0.008027	0.00035	0.008027	0.00035	0.462612	0.020171	2.89227
263	G	1470	591620	132553	0.01109	11397	1546	150931	440120	344	646330	137564	0.002501	16521	645	148439	497572	0.008589	0.000319	0.008589	0.000319	0.495001	0.018385	4.43423
264	A	2090	591651	132558	0.015767	11526	1568	151013	440120	133	646354	136502	0.000974	16731	646	148495	497572	0.014792	0.000355	0.014792	0.000355	0.852492	0.020459	16.1879
265	U	3943	591692	136658	0.028853	11652	1594	151098	440120	331	646370	136642	0.002422	17225	647	148551	497572	0.026431	0.000478	0.026431	0.000478	1.52327	0.027548	11.9129
266	G	611	591741	134815	0.004532	12121	1609	151227	440120	182	646393	135919	0.001339	17730	657	148604	497572	0.003193	0.000208	0.003193	0.000208	0.184019	0.011987	3.38462
267	A	4060	591785	137290	0.029572	12360	1614	151333	440120	1611	646420	136580	0.011795	17807	656	148658	497572	0.017777	0.000549	0.017777	0.000549	1.02452	0.03164	2.50716
268	U	5356	591844	509497	0.010512	12538	1614	151490	440108	724	646452	583102	0.001242	17868	656	148751	497559	0.009271	0.000151	0.009271	0.000151	0.534306	0.008702	8.46377
269	U	1674	591894	508359	0.003293	12649	1615	151677	439997	1257	646486	582797	0.002157	17906	657	148838	497483	0.001136	0.000101	0.001136	0.000101	0.06547	0.005821	1.52666
270	U	2910	591869	524199	0.005551	12696	1633	151798	439539	1136	646478	590186	0.001925	17946	658	148930	497184	0.003627	0.000118	0.003627	0.000118	0.209031	0.006801	2.88364
271	G	12807	591683	515973	0.024821	12752	1634	151864	438643	1048	646385	594017	0.001764	18002	658	148990	496545	0.023057	0.000226	0.023057	0.000226	1.32882	0.013025	14.0709
272	A	18518	591632	528165	0.035061	12789	1634	151898	438343	928	646345	590178	0.001572	18003	658	149014	496257	0.033489	0.000263	0.033489	0.000263	1.93004	0.015157	22.3034
273	U	3058	591526	530777	0.005761	12844	1634	151915	437783	1634	646255	593439	0.002753	18003	658	149027	495822	0.003008	0.000124	0.003008	0.000124	0.173357	0.007146	2.09263
274	G	10768	591418	390793	0.027554	12834	1634	151925	437205	4215	646156	455961	0.009244	17969	658	149031	495368	0.01831	0.000301	0.01831	0.000301	1.05524	0.017347	2.98074
275	C	5863	591367	388865	0.015077	12838	1634	151925	437007	1336	646123	454948	0.002937	17970	658	149031	495225	0.012141	0.000213	0.012141	0.000213	0.69971	0.012276	5.13347
276	U	1814	591328	383811	0.004726	12837	1634	151925	436787	1354	646084	453477	0.002986	18031	658	149031	495064	0.00174	0.000137	0.00174	0.000137	0.10028	0.007896	1.58272
277	G	6737	591290	377350	0.017853	12833	1634	151925	436579	923	646032	447151	0.002064	18008	658	149031	494877	0.015789	0.000228	0.015789	0.000228	0.909951	0.01314	8.64971
278	U	12058	591258	382327	0.031538	12819	1634	151925	436387	9466	645988	450644	0.021005	18033	658	149031	494715	0.010533	0.000359	0.010533	0.000359	0.607038	0.02069	1.50145
279	C	8199	591197	382442	0.021439	12819	1634	151925	436136	1922	645908	452030	0.004252	18061	658	149031	494407	0.017187	0.000256	0.017187	0.000256	0.990521	0.014754	5.0421
280	C	5307	591091	397195	0.013361	12760	1634	151925	435727	3194	645799	461325	0.006924	18164	658	149031	494014	0.006438	0.000221	0.006438	0.000221	0.371035	0.012737	1.92966
281	C	3513	591003	396626	0.008857	12757	1634	151925	435321	1487	645726	457955	0.003247	18164	658	149031	493677	0.00561	0.000172	0.00561	0.000172	0.323315	0.009913	2.72775
282	C	6502	590829	390812	0.016637	12751	1632	151925	434447	6518	645610	454929	0.014328	18162	658	149031	493133	0.00231	0.000272	0.00231	0.000272	0.13313	0.015676	1.16115
283	G	5598	590625	385243	0.014531	12696	1624	151925	433418	3715	645465	450837	0.00824	17962	654	149031	492462	0.006291	0.000237	0.006291	0.000237	0.362563	0.013659	1.76347
284	G	1911	590481	378162	0.005053	12673	1580	151921	432708	1512	645332	444099	0.003405	17962	654	149031	491842	0.001649	0.000145	0.001649	0.000145	0.095035	0.008357	1.48399
285	A	2670	590366	384402	0.006946	12668	1579	151921	431921	541	645188	450217	0.001202	13768	654	149031	491214	0.005744	0.000144	0.005744	0.000144	0.331038	0.008299	5.7787
286	C	1712	590320	383771	0.004461	12657	1579	151921	431664	710	645146	450428	0.001576	13656	654	149028	491048	0.002885	0.000123	0.002885	0.000123	0.166268	0.007089	2.83058
287	G	2687	590276	386733	0.006948	12657	1578	151921	431312	1145	644874	455891	0.002512	13605	654	149020	490612	0.004436	0.000153	0.004436	0.000153	0.255655	0.008818	2.76592
288	A	9023	590227	372534	0.024221	12654	1578	151919	431018	623	644823	450106	0.001384	13599	654	149018	490402	0.022836	0.000261	0.022836	0.000261	1.31608	0.015042	17.5007
289	U	13379	590108	380315	0.035179	12653	1578	151915	430433	964	644745	450690	0.002139	13598	652	149005	489977	0.03304	0.000312	0.03304	0.000312	1.90416	0.017981	16.4465
290	A	9396	589997	372904	0.025197	12652	1578	151894	429892	495	644654	443133	0.001117	13493	652	148984	489590	0.02408	0.000265	0.02408	0.000265	1.38778	0.015272	22.5577
291	U	3120	589944	373790	0.008347	12650	1573	151881	429671	1011	644599	441833	0.002288	13493	652	148977	489395	0.006059	0.000166	0.006059	0.000166	0.349192	0.009567	3.64816
292	U	1672	589444	358396	0.004665	12627	1571	151528	428964	583	644106	430203	0.001355	13475	652	148558	488989	0.00331	0.000127	0.00331	0.000127	0.190762	0.007319	3.4428
293	G	7106	589262	364175	0.019513	12623	1569	151445	428482	535	643898	437731	0.001222	13472	649	148450	488550	0.01829	0.000237	0.01829	0.000237	1.05409	0.013659	15.9681
294	A	4721	525409	364048	0.012968	9298	1193	88307	427561	353	581265	437035	0.000808	10320	585	86666	487484	0.01216	0.000194	0.01216	0.000194	0.700805	0.011181	16.0495
295	A	5587	505218	376418	0.014843	8135	1043	68401	426874	595	561250	453083	0.001313	9203	559	66989	486885	0.013529	0.000206	0.013529	0.000206	0.779703	0.011872	11.3046
296	C	3945	485100	373346	0.010567	7483	968	48585	426263	684	541432	451245	0.001516	8733	550	47472	486427	0.009051	0.000178	0.009051	0.000178	0.521627	0.010258	6.97032
297	A	9287	472117	361159	0.025714	6916	890	35818	425680	636	528592	445278	0.001428	8228	535	34847	486010	0.024286	0.000273	0.024286	0.000273	1.39965	0.015734	18.007
298	A	14456	454409	357560	0.04043	6414	846	18380	425035	413	511288	433128	0.000954	7897	521	17812	485521	0.039476	0.00034	0.039476	0.00034	2.27508	0.019595	42.3795
299	U	3415	437824	355436	0.009608	5838	779	2086	424332	862	495163	432425	0.001993	7442	512	1987	484945	0.007615	0.000178	0.007615	0.000178	0.438868	0.010258	4.82087
300	G	12963	435939	362560	0.035754	5762	772	278	423935	2041	493391	441467	0.004623	7385	511	267	484683	0.031131	0.00033	0.031131	0.00033	1.79414	0.019019	7.73394
301	G	10479	435551	358711	0.029213	5738	771	52	423143	2028	493046	432842	0.004685	7249	511	62	483981	0.024528	0.000304	0.024528	0.000304	1.4136	0.01752	6.23543
302	U	5033	435455	350531	0.014358	5738	771	52	422552	1376	492942	424416	0.003242	7249	510	62	483435	0.011116	0.00022	0.011116	0.00022	0.640637	0.012679	4.42875
303	U	1910	435338	348649	0.005478	5738	771	52	421639	1140	492841	423683	0.002691	7249	510	62	482476	0.002788	0.000149	0.002788	0.000149	0.160678	0.008587	2.03567
304	C	2724	435190	353792	0.007699	5735	770	0	421004	489	492696	434264	0.001126	7114	510	0	482004	0.006573	0.000156	0.006573	0.000156	0.378815	0.008991	6.83748
305	A	9576	435132	376302	0.025448	5735	770	0	420521	390	492662	449209	0.000868	7113	510	0	481685	0.024579	0.000264	0.024579	0.000264	1.41654	0.015215	29.318
306	C	3675	435086	375529	0.009786	5735	770	0	420244	516	492628	447789	0.001152	7112	509	0	481459	0.008634	0.000169	0.008634	0.000169	0.497595	0.00974	8.49479
307	U	1108	435025	366006	0.003027	5735	770	0	419883	922	492588	442554	0.002083	7013	508	0	481241	0.000944	0.000114	0.000944	0.000114	0.054405	0.00657	1.45319
308	G	9317	434875	344538	0.027042	5735	770	0	419155	594	492513	436975	0.001359	7013	508	0	480777	0.025683	0.000286	0.025683	0.000286	1.48016	0.016483	19.8985
309	A	14102	434818	353595	0.039882	5735	769	0	418843	561	492476	433737	0.001293	7005	508	0	480587	0.038588	0.00034	0.038588	0.00034	2.2239	0.019595	30.8445
310	A	11691	434759	363156	0.032193	5734	768	0	418354	517	492447	437210	0.001182	7005	507	0	480345	0.03101	0.000302	0.03101	0.000302	1.78717	0.017405	27.236
311	G	7244	434716	365659	0.019811	5734	768	0	418066	685	492408	438653	0.001562	7005	507	0	480101	0.018249	0.00024	0.018249	0.00024	1.05173	0.013832	12.6831
312	A	7831	434681	374937	0.020886	5734	768	0	417792	604	492381	450441	0.001341	7005	507	0	479931	0.019545	0.000242	0.019545	0.000242	1.12642	0.013947	15.5749
313	C	4624	434621	357020	0.012952	5733	768	0	417398	1234	492346	439724	0.002806	7006	507	0	479755	0.010145	0.000207	0.010145	0.000207	0.584676	0.01193	4.61582
314	C	4225	434532	358325	0.011791	5733	768	0	416739	920	492291	438894	0.002096	7006	509	0	479388	0.009695	0.000194	0.009695	0.000194	0.558742	0.011181	5.62548
315	C	2146	434492	348149	0.006164	5732	767	0	416395	370	492246	431323	0.000858	7006	455	0	479143	0.005306	0.00014	0.005306	0.00014	0.305795	0.008068	7.18415
316	A	6813	434439	358920	0.018982	5729	640	0	415944	715	492198	438133	0.001632	7005	371	0	478773	0.01735	0.000238	0.01735	0.000238	0.999915	0.013716	11.6311
317	G	5550	434428	362339	0.015317	5684	540	0	415773	3287	492181	437306	0.007516	7005	371	0	478603	0.007801	0.000244	0.007801	0.000244	0.449587	0.014062	2.03792
318	G	7141	434398	355945	0.020062	5682	389	0	415533	1485	492141	424410	0.003499	7005	290	0	478397	0.016563	0.000254	0.016563	0.000254	0.954558	0.014639	5.73364
319	U	3942	434359	356876	0.011046	5645	389	0	415262	8403	492100	427424	0.01966	7004	282	0	478177	-0.008614	0.000277	-0.008614	0.000277	-0.496442	0.015964	0.561851
320	C	2068	434353	355922	0.00581	5645	389	0	415099	461	492080	427405	0.001079	7004	282	0	478023	0.004732	0.000137	0.004732	0.000137	0.272715	0.007896	5.38462
321	C	1594	434308	359612	0.004433	5560	384	0	414810	464	492056	436814	0.001062	7003	227	0	477759	0.00337	0.000121	0.00337	0.000121	0.19422	0.006973	4.1742
322	A	4241	434243	353410	0.012	5505	372	0	414314	624	491999	436472	0.00143	7002	172	0	477434	0.010571	0.000193	0.010571	0.000193	0.609228	0.011123	8.39161
323	G	5524	434198	353374	0.015632	5627	372	0	414055	1099	491958	435927	0.002521	7014	172	0	477216	0.013111	0.000224	0.013111	0.000224	0.755613	0.01291	6.20071
324	A	5818	434146	354856	0.016395	5538	340	0	413756	584	491898	431114	0.001355	6927	172	0	476867	0.015041	0.000222	0.015041	0.000222	0.866843	0.012794	12.0996
325	U	5257	434068	347137	0.015144	5603	340	0	413296	541	491817	424825	0.001273	6928	172	0	476440	0.01387	0.000216	0.01387	0.000216	0.799356	0.012449	11.8963
326	G	9635	434002	341293	0.028231	5599	340	0	412891	550	491757	423965	0.001297	6916	172	0	476088	0.026934	0.000293	0.026934	0.000293	1.55226	0.016886	21.7664
327	A	11126	433968	355134	0.031329	5599	340	0	412694	465	491691	433126	0.001074	6892	174	0	475898	0.030255	0.000301	0.030255	0.000301	1.74366	0.017347	29.1704
328	A	9849	433951	358929	0.02744	5601	340	0	412471	258	491821	435777	0.000592	6899	179	0	475985	0.026848	0.000279	0.026848	0.000279	1.5473	0.016079	46.3514
329	G	5830	433920	344848	0.016906	5602	340	0	412216	1799	491847	424573	0.004237	6902	182	0	475744	0.012669	0.000243	0.012669	0.000243	0.73014	0.014005	3.99009
330	C	2349	433886	342230	0.006864	5611	337	0	411873	888	491805	421573	0.002106	6902	187	0	475458	0.004757	0.000158	0.004757	0.000158	0.274155	0.009106	3.25926
331	U	2369	433848	318200	0.007445	5629	337	0	411643	3081	491741	396228	0.007776	6905	226	0	475212	-0.000331	0.000207	-0.000331	0.000207	-0.019076	0.01193	0.957433
332	C	5831	433803	323459	0.018027	5629	337	0	411272	2932	491707	396699	0.007391	6813	227	0	474920	0.010636	0.000273	0.010636	0.000273	0.612974	0.015734	2.43905
333	C	4020	433758	322388	0.012469	5541	335	0	410994	1604	491668	392639	0.004085	6705	227	0	474693	0.008384	0.000222	0.008384	0.000222	0.483187	0.012794	3.05239
334	C	1041	433687	334326	0.003114	5519	305	0	410513	673	491545	415402	0.00162	6732	224	0	474137	0.001494	0.000115	0.001494	0.000115	0.086102	0.006628	1.92222
335	A	8331	433593	335984	0.024796	5087	265	0	409994	785	491470	423513	0.001854	6419	220	0	473767	0.022942	0.00028	0.022942	0.00028	1.32219	0.016137	13.3743
336	G	11949	433551	343779	0.034758	5128	240	0	409718	1413	491431	428058	0.003301	6419	221	0	473535	0.031457	0.00033	0.031457	0.00033	1.81293	0.019019	10.5295
337	A	12723	433527	354231	0.035917	5151	177	0	409475	565	491387	433206	0.001304	6032	220	0	473234	0.034613	0.000323	0.034613	0.000323	1.99482	0.018615	27.5437
338	A	12194	433488	356212	0.034232	5153	178	0	409123	460	491344	429607	0.001071	6032	220	0	472847	0.033162	0.000314	0.033162	0.000314	1.91119	0.018096	31.9627
339	U	2833	433445	347546	0.008151	5094	177	0	408762	636	491294	420469	0.001513	5942	131	0	472534	0.006639	0.000164	0.006639	0.000164	0.382619	0.009452	5.38731
340	G	7101	433391	349981	0.02029	5094	176	0	408313	2767	491243	418388	0.006613	5942	131	0	472126	0.013676	0.000272	0.013676	0.000272	0.788175	0.015676	3.0682
341	C	2814	433366	347153	0.008106	5106	176	0	408118	1024	491215	414839	0.002468	5864	131	0	471964	0.005638	0.000171	0.005638	0.000171	0.324929	0.009855	3.28444
342	C	1509	433327	342040	0.004412	5115	176	0	407795	352	491077	413890	0.00085	5694	131	0	471340	0.003561	0.000122	0.003561	0.000122	0.205227	0.007031	5.19059
343	A	2860	433320	343691	0.008321	5068	170	0	407678	362	491033	419217	0.000864	5500	131	0	471134	0.007458	0.000162	0.007458	0.000162	0.429819	0.009336	9.63079
344	G	2787	433361	350423	0.007953	5138	171	0	407720	856	491015	423640	0.002021	5498	130	0	471018	0.005933	0.000166	0.005933	0.000166	0.341931	0.009567	3.93518
345	A	3593	433446	364454	0.009859	5132	171	0	407842	1081	490998	429482	0.002517	5341	130	0	470878	0.007342	0.000181	0.007342	0.000181	0.423134	0.010431	3.91696
346	G	2185	433811	364915	0.005988	5105	167	0	408643	1556	491001	429303	0.003624	5341	130	0	470789	0.002363	0.000158	0.002363	0.000158	0.136184	0.009106	1.65232
347	G	2312	434485	369324	0.00626	5105	167	0	410276	4587	491044	431739	0.010624	5341	130	0	470774	-0.004364	0.000204	-0.004364	0.000204	-0.251506	0.011757	0.589232
348	C	973	434484	367005	0.002651	5105	167	0	410050	903	491032	425220	0.002124	5342	130	0	470598	0.000528	0.000111	0.000528	0.000111	0.03043	0.006397	1.24812
349	U	1207	434519	373717	0.00323	5112	167	0	409948	1825	491026	432536	0.004219	5341	130	0	470472	-0.00099	0.000136	-0.00099	0.000136	-0.057056	0.007838	0.765584
350	G	3815	442604	394753	0.009664	5127	167	0	429636	2643	502487	456628	0.005788	5348	130	0	493572	0.003876	0.000193	0.003876	0.000193	0.223382	0.011123	1.66966
351	C	84	442807	401163	0.000209	5145	167	0	430213	71	502752	467916	0.000152	5348	130	0	494128	5.8e-05	2.9e-05	5.8e-05	2.9e-05	0.003343	0.001671	1.375
352	U	393	442819	385228	0.00102	5147	167	0	430231	26	502756	462039	5.6e-05	5348	130	0	494124	0.000964	5.3e-05	0.000964	5.3e-05	0.055557	0.003054	18.2143
353	C	1335	443033	379592	0.003517	5139	108	0	430915	167	502943	457477	0.000365	5113	127	0	494579	0.003152	0.0001	0.003152	0.0001	0.181656	0.005763	9.63562
354	C	613	443136	375934	0.001631	5139	108	0	431160	109	502928	456807	0.000239	5113	127	0	494563	0.001392	7e-05	0.001392	7e-05	0.080224	0.004034	6.82427
355	C	52	443122	375150	0.000139	5156	98	0	431098	31	502897	454086	6.8e-05	5103	125	0	494432	7e-05	2.3e-05	7e-05	2.3e-05	0.004034	0.001326	2.04412
356	C	18	443076	363793	4.9e-05	5156	98	0	430940	16	502832	449739	3.6e-05	5103	125	0	494244	1.4e-05	1.5e-05	1.4e-05	1.5e-05	0.000807	0.000864	1.36111
357	C	358373	443018	362138	0.989603	5130	98	0	430725	427066	502747	427953	0.997927	5032	125	0	494012	-0.008324	0.00225	nan	nan	nan	nan	0.991659
358	C	4277	443081	370009	0.011559	5130	98	0	430877	1021	502793	431573	0.002366	5032	125	0	494157	0.009193	0.000192	0.009193	0.000192	0.529811	0.011065	4.88546
359	G	4388	443109	374238	0.011725	5129	97	0	430920	1248	502784	432974	0.002882	5031	126	0	494157	0.008843	0.000195	0.008843	0.000195	0.50964	0.011238	4.06836
360	U	1980	443123	376364	0.005261	5155	97	0	430958	1366	502789	434495	0.003144	5031	126	0	494178	0.002117	0.000146	0.002117	0.000146	0.122007	0.008414	1.67335
361	G	2157	443172	378740	0.005695	5156	97	0	431128	1263	502822	435303	0.002901	5031	126	0	494251	0.002794	0.000147	0.002794	0.000147	0.161024	0.008472	1.96312
362	G	14451	443233	396069	0.036486	5156	97	0	431327	23262	502855	460403	0.050525	5030	126	0	494342	-0.014039	0.000449	nan	nan	nan	nan	0.722138
363	C	3049	443413	401057	0.007602	5157	97	0	431731	4535	503101	466589	0.009719	5118	126	0	494762	-0.002117	0.000199	-0.002117	0.000199	-0.122007	0.011469	0.782179
364	C	3134	443431	401124	0.007813	5158	97	0	431811	4207	503110	467279	0.009003	5142	126	0	494793	-0.00119	0.000197	-0.00119	0.000197	-0.068582	0.011354	0.867822
365	C	3498	443445	401672	0.008709	5168	97	0	431797	3216	503061	467851	0.006874	5142	126	0	494689	0.001835	0.000191	0.001835	0.000191	0.105755	0.011008	1.26695
366	C	1871	443348	399431	0.004684	5200	97	0	431511	1482	502877	466677	0.003176	5101	126	0	494244	0.001509	0.000136	0.001509	0.000136	0.086967	0.007838	1.47481
367	U	1110	443263	397347	0.002794	5200	97	0	431208	1853	502757	466377	0.003973	5065	103	0	493942	-0.00118	0.000125	-0.00118	0.000125	-0.068006	0.007204	0.703247
368	G	5445	443244	396495	0.013733	5200	96	0	431098	5047	502727	466801	0.010812	5053	101	0	493821	0.002921	0.00024	0.002921	0.00024	0.168343	0.013832	1.27016
369	C	1935	443206	393164	0.004922	5200	96	0	430972	796	502689	464874	0.001712	5020	101	0	493711	0.003209	0.000127	0.003209	0.000127	0.184941	0.007319	2.875
370	A	14479	443148	394555	0.036697	5200	96	0	430756	542	502624	466161	0.001163	5020	101	0	493553	0.035534	0.000309	0.035534	0.000309	2.0479	0.017808	31.5537
371	C	3597	443190	393833	0.009133	5217	96	0	430894	746	502645	463141	0.001611	5015	101	0	493623	0.007523	0.000163	0.007523	0.000163	0.433565	0.009394	5.66915
372	C	1249	443208	393956	0.00317	5235	96	0	430930	840	502682	463936	0.001811	5074	101	0	493670	0.00136	0.000109	0.00136	0.000109	0.078379	0.006282	1.75041
373	A	6171	443197	393600	0.015678	5247	96	0	430891	444	502680	463201	0.000959	5074	101	0	493651	0.01472	0.000205	0.01472	0.000205	0.848343	0.011815	16.3483
374	G	6712	443224	397260	0.016896	5299	96	0	430946	4651	502703	466223	0.009976	5074	101	0	493678	0.00692	0.000253	0.00692	0.000253	0.398813	0.014581	1.69366
375	C	1377	443229	397864	0.003461	5313	97	0	430925	1417	502708	466420	0.003038	5118	101	0	493665	0.000423	0.000123	0.000423	0.000123	0.024378	0.007089	1.13924
376	A	3625	443180	396147	0.009151	5248	97	0	430766	369	502660	466548	0.000791	5118	101	0	493533	0.00836	0.000157	0.00836	0.000157	0.481803	0.009048	11.5689
377	G	4014	443185	398260	0.010079	5250	97	0	430830	2589	502667	467183	0.005542	5118	101	0	493568	0.004537	0.000193	0.004537	0.000193	0.261476	0.011123	1.81866
378	C	1746	443247	399608	0.004369	5270	101	0	431082	969	502680	468652	0.002068	5118	101	0	493641	0.002302	0.000124	0.002302	0.000124	0.132669	0.007146	2.11267
379	U	2898	443240	397843	0.007284	5255	101	0	431126	5489	502682	467165	0.01175	5118	101	0	493664	-0.004465	0.000208	-0.004465	0.000208	-0.257327	0.011987	0.619915
380	C	4046	443244	398263	0.010159	5227	100	0	431159	2123	502678	466470	0.004551	5064	101	0	493685	0.005608	0.000188	0.005608	0.000188	0.3232	0.010835	2.23226
381	C	2579	443228	396658	0.006502	5210	100	0	431197	1269	502625	465862	0.002724	5063	101	0	493601	0.003778	0.000149	0.003778	0.000149	0.217734	0.008587	2.38693
382	U	1241	443208	389043	0.00319	5211	100	0	431132	1564	502614	464559	0.003367	5053	101	0	493590	-0.000177	0.000124	-0.000177	0.000124	-0.010201	0.007146	0.947431
383	A	9737	443160	389598	0.024992	5193	99	0	431026	425	502602	464335	0.000915	4991	101	0	493576	0.024077	0.000257	0.024077	0.000257	1.3876	0.014811	27.3137
384	C	2923	443178	385715	0.007578	5192	100	0	431158	487	502623	460104	0.001058	5009	101	0	493649	0.00652	0.000148	0.00652	0.000148	0.375761	0.00853	7.16257
385	A	6844	443141	387615	0.017657	5152	99	0	431045	385	502583	460004	0.000837	5006	101	0	493571	0.01682	0.000218	0.01682	0.000218	0.96937	0.012564	21.0956
386	C	2443	443222	383231	0.006375	5203	100	0	431282	453	502652	455885	0.000994	5028	101	0	493761	0.005381	0.000137	0.005381	0.000137	0.310118	0.007896	6.41348
387	C	2608	443268	386262	0.006752	5203	100	0	431449	818	502701	459049	0.001782	5028	101	0	493910	0.00497	0.000146	0.00497	0.000146	0.286431	0.008414	3.789
388	G	5826	443350	383461	0.015193	5205	100	0	431646	3018	502828	459094	0.006574	5061	100	0	494135	0.008619	0.000232	0.008619	0.000232	0.49673	0.013371	2.31107
389	G	9279	443451	391827	0.023681	5263	101	0	431917	4373	502968	461155	0.009483	5271	101	0	494421	0.014199	0.000285	0.014199	0.000285	0.818316	0.016425	2.49721
390	C	5674	443513	394573	0.01438	5352	101	0	432098	2704	503020	462132	0.005851	5290	101	0	494549	0.008529	0.000222	0.008529	0.000222	0.491543	0.012794	2.4577
391	G	3431	443569	394765	0.008691	5426	103	0	432274	1569	503100	461514	0.0034	5319	101	0	494791	0.005292	0.000171	0.005292	0.000171	0.304988	0.009855	2.55618
392	G	18110	443592	400025	0.045272	5443	103	0	432358	20003	503099	465311	0.042988	5319	101	0	494832	0.002284	0.000453	0.002284	0.000453	0.131631	0.026107	1.05313
393	C	1920	443621	400781	0.004791	7680	136	0	432454	2649	502953	463854	0.005711	5895	105	0	494641	-0.00092	0.000156	-0.00092	0.000156	-0.053021	0.008991	0.838907
394	C	3229	441914	398236	0.008108	7766	138	0	428299	2473	497175	454139	0.005445	5896	105	0	483365	0.002663	0.00018	0.002663	0.00018	0.153474	0.010374	1.48907
395	C	2531	441478	395571	0.006398	7777	143	0	427213	2685	497138	452159	0.005938	5843	105	0	483352	0.00046	0.000171	0.00046	0.000171	0.026511	0.009855	1.07747
396	C	2335	441155	387193	0.006031	7796	144	0	426430	1431	497149	447417	0.003198	5842	105	0	483422	0.002832	0.000151	0.002832	0.000151	0.163214	0.008702	1.88587
397	U	1126	440933	383547	0.002936	7776	145	0	425887	1374	497169	447483	0.003071	5842	105	0	483501	-0.000135	0.00012	-0.000135	0.00012	-0.00778	0.006916	0.95604
398	G	6376	440876	383276	0.016636	7781	145	0	425793	4358	497193	447720	0.009734	5842	105	0	483578	0.006902	0.000255	0.006902	0.000255	0.397776	0.014696	1.70906
399	C	1942	440861	379842	0.005113	7825	171	0	425773	431	497210	444082	0.000971	5841	105	0	483640	0.004142	0.000125	0.004142	0.000125	0.238712	0.007204	5.26571
400	A	8534	440834	379134	0.022509	7876	172	0	425739	282	497234	443123	0.000636	5818	105	0	483721	0.021873	0.000247	0.021873	0.000247	1.26058	0.014235	35.3915
401	C	4301	440906	382090	0.011257	7933	199	0	426089	915	497304	443970	0.002061	5827	105	0	484063	0.009196	0.000185	0.009196	0.000185	0.529984	0.010662	5.46191
402	C	2396	441000	380649	0.006295	8002	199	0	426467	726	497392	442627	0.00164	5893	105	0	484481	0.004654	0.000142	0.004654	0.000142	0.268219	0.008184	3.83841
403	A	6764	441036	381449	0.017732	8030	227	0	426604	281	497424	443196	0.000634	5893	106	0	484637	0.017098	0.000219	0.017098	0.000219	0.985392	0.012621	27.9685
404	G	10343	441094	382908	0.027012	8071	228	0	426829	5093	497483	441679	0.011531	5894	106	0	484857	0.015481	0.000311	0.015481	0.000311	0.892201	0.017924	2.34255
405	C	3384	441259	390843	0.008658	8143	234	0	427443	2636	497634	450205	0.005855	5957	107	0	485397	0.002803	0.000188	0.002803	0.000188	0.161542	0.010835	1.47874
406	C	3906	441355	394644	0.009898	8174	235	0	427784	1182	497736	451812	0.002616	6088	107	0	485736	0.007281	0.000176	0.007281	0.000176	0.419618	0.010143	3.78364
407	C	3050	441411	395689	0.007708	8175	261	0	428037	2869	497807	453813	0.006322	6155	109	0	486009	0.001386	0.000183	0.001386	0.000183	0.079878	0.010547	1.21923
408	C	2880	441472	397343	0.007248	8171	262	0	428202	2480	497848	456722	0.00543	6155	109	0	486174	0.001818	0.000174	0.001818	0.000174	0.104775	0.010028	1.33481
409	C	2290	441506	389541	0.005879	8181	263	0	428321	953	497884	450062	0.002117	6154	184	0	486303	0.003761	0.000141	0.003761	0.000141	0.216754	0.008126	2.77704
410	U	5310	441535	389540	0.013631	8189	290	0	428425	5383	497927	450301	0.011954	6303	184	0	486442	0.001677	0.000248	0.001677	0.000248	0.096649	0.014293	1.14029
411	C	3401	441578	387146	0.008785	8265	329	0	428549	835	497966	447865	0.001864	6279	223	0	486575	0.00692	0.000164	0.00692	0.000164	0.398813	0.009452	4.71298
412	C	2755	441615	383197	0.00719	8501	335	0	428678	1131	498010	447542	0.002527	6483	226	0	486713	0.004662	0.000156	0.004662	0.000156	0.26868	0.008991	2.84527
413	U	1132	441640	377858	0.002996	8855	336	0	428770	1181	498046	443188	0.002665	6648	230	0	486819	0.000331	0.000118	0.000331	0.000118	0.019076	0.006801	1.1242
414	G	3876	441755	378063	0.010252	8851	337	0	429144	1370	498155	442887	0.003093	6648	231	0	487209	0.007159	0.000185	0.007159	0.000185	0.412587	0.010662	3.31458
415	G	13362	441909	390554	0.034213	8880	368	0	429642	13733	498247	448833	0.030597	6647	231	0	487573	0.003616	0.000395	0.003616	0.000395	0.208397	0.022765	1.11818
416	C	3243	442087	391377	0.008286	9062	666	0	430206	4711	498370	452223	0.010417	6671	1057	0	487966	-0.002131	0.00021	-0.002131	0.00021	-0.122814	0.012103	0.795431
417	C	5040	442206	394509	0.012775	9120	712	0	430555	1333	498472	454119	0.002935	6714	1057	0	488312	0.00984	0.000197	0.00984	0.000197	0.567099	0.011354	4.35264
418	C	2426	442298	396438	0.006119	9085	712	0	430863	2243	498542	456991	0.004908	6714	1062	0	488569	0.001211	0.000162	0.001211	0.000162	0.069792	0.009336	1.24674
419	C	3182	442390	392787	0.008101	9120	791	0	431126	1316	498617	455120	0.002892	6722	1090	0	488781	0.00521	0.000164	0.00521	0.000164	0.300263	0.009452	2.80118
420	U	1158	442421	391866	0.002955	9120	792	0	431240	1313	498655	458559	0.002863	6721	1090	0	488923	9.2e-05	0.000117	9.2e-05	0.000117	0.005302	0.006743	1.03213
421	G	8071	442454	393530	0.020509	9107	829	0	431361	867	498711	458633	0.00189	6720	1096	0	489074	0.018619	0.000237	0.018619	0.000237	1.07305	0.013659	10.8513
422	U	2222	442485	395507	0.005618	9108	917	0	431465	2007	498726	460738	0.004356	6722	1096	0	489141	0.001262	0.000154	0.001262	0.000154	0.072732	0.008875	1.28972
423	C	2393	442516	378851	0.006316	9108	918	0	431571	366	498751	448858	0.000815	6722	1096	0	489230	0.005501	0.000136	0.005501	0.000136	0.317034	0.007838	7.74969
424	A	11926	442550	378540	0.031505	9157	995	0	431707	413	498776	444592	0.000929	6848	1099	0	489342	0.030576	0.000292	0.030576	0.000292	1.76215	0.016829	33.9128
425	U	2411	442718	378175	0.006375	9214	997	0	432375	3346	498867	444219	0.007532	6848	1042	0	489801	-0.001157	0.000184	-0.001157	0.000184	-0.06668	0.010604	0.846389
426	C	4928	442868	388408	0.012688	9217	1026	0	432978	3016	498957	450556	0.006694	6850	1043	0	490312	0.005994	0.000218	0.005994	0.000218	0.345446	0.012564	1.89543
427	U	13871	442985	387321	0.035813	9219	1060	0	433356	1429	499011	449736	0.003177	6852	1043	0	490639	0.032635	0.000315	0.032635	0.000315	1.88082	0.018154	11.2726
428	U	1824	443139	387627	0.004706	9254	1061	0	433867	2889	499111	450483	0.006413	6852	1043	0	491014	-0.001708	0.000162	-0.001708	0.000162	-0.098435	0.009336	0.733822
429	C	4558	443254	389331	0.011707	9988	1115	0	434226	765	499201	452409	0.001691	7089	1043	0	491264	0.010016	0.000184	0.010016	0.000184	0.577242	0.010604	6.92312
430	U	1087	443378	392399	0.00277	9991	1116	0	434574	801	499309	457942	0.001749	7089	1043	0	491540	0.001021	0.000104	0.001021	0.000104	0.058842	0.005994	1.58376
431	G	6852	443432	383682	0.017859	9991	1117	0	434720	600	499353	451527	0.001329	7089	1042	0	491693	0.01653	0.000222	0.01653	0.000222	0.952657	0.012794	13.4379
432	U	10786	443541	393058	0.027441	9977	1117	0	435042	9482	499404	453627	0.020903	7089	1042	0	491859	0.006539	0.00034	0.006539	0.00034	0.376856	0.019595	1.31278
433	C	2637	443812	389923	0.006763	10021	1180	0	436129	773	499577	450508	0.001716	7089	1042	0	492645	0.005047	0.000145	0.005047	0.000145	0.290869	0.008357	3.94114
434	C	3002	444190	399170	0.007521	10014	1180	0	437417	1000	499921	458494	0.002181	7090	1043	0	493940	0.00534	0.000154	0.00534	0.000154	0.307755	0.008875	3.44842
435	C	11236	444408	390432	0.028778	10014	1181	0	438155	10028	500096	449486	0.02231	7091	1045	0	494596	0.006468	0.000351	0.006468	0.000351	0.372764	0.020229	1.28991
436	U	6451	444481	385079	0.016752	10014	1221	0	438383	1287	500191	446277	0.002884	7068	1133	0	494861	0.013869	0.000224	0.013869	0.000224	0.799298	0.01291	5.8086
437	U	2923	444572	385479	0.007583	10015	1244	0	438645	3869	500254	447409	0.008648	7067	1134	0	495080	-0.001065	0.000197	-0.001065	0.000197	-0.061378	0.011354	0.87685
438	C	2844	444621	392033	0.007254	10010	1256	0	438864	1833	500332	455827	0.004021	7065	1133	0	495309	0.003233	0.000165	0.003233	0.000165	0.186324	0.009509	1.80403
439	C	1918	444685	401500	0.004777	10008	1256	0	439043	482	500394	462599	0.001042	7065	1131	0	495484	0.003735	0.000119	0.003735	0.000119	0.215255	0.006858	4.58445
440	C	1430	444734	396143	0.00361	10006	1255	0	439190	543	500457	458418	0.001185	7065	1131	0	495645	0.002425	0.000108	0.002425	0.000108	0.139758	0.006224	3.04641
441	A	5090	444810	393757	0.012927	10004	1298	0	439390	519	500525	460096	0.001128	7063	1131	0	495844	0.011799	0.000188	0.011799	0.000188	0.68	0.010835	11.4601
442	G	10806	444877	398208	0.027137	10008	1298	0	439538	2989	500589	461764	0.006473	7063	1131	0	495979	0.020664	0.000287	0.020664	0.000287	1.19091	0.01654	4.19234
443	A	2798	445008	396765	0.007052	10009	1345	0	439871	448	500661	458975	0.000976	7063	1131	0	496174	0.006076	0.000141	0.006076	0.000141	0.350172	0.008126	7.22541
444	A	6269	445057	397608	0.015767	10009	1345	0	439996	161	500699	455674	0.000353	7063	1131	0	496262	0.015413	0.000201	0.015413	0.000201	0.888282	0.011584	44.6657
445	A	3391	445109	387621	0.008748	10009	1345	0	440116	85	500732	446225	0.00019	7062	1131	0	496349	0.008558	0.000152	0.008558	0.000152	0.493214	0.00876	46.0421
446	A	4711	445175	388289	0.012133	10007	1345	0	440327	396	500809	445175	0.00089	7061	1131	0	496581	0.011243	0.000182	0.011243	0.000182	0.647956	0.010489	13.6326
447	C	1708	445276	391051	0.004368	10005	1346	0	440615	904	500882	449246	0.002012	7061	1131	0	496817	0.002355	0.000125	0.002355	0.000125	0.135723	0.007204	2.17097
448	C	1954	445431	400427	0.00488	10003	1346	0	441049	778	501035	459715	0.001692	7061	1130	0	497233	0.003187	0.000126	0.003187	0.000126	0.183673	0.007262	2.88416
449	U	1415	445538	391202	0.003617	10000	1422	0	441304	1034	501139	450892	0.002293	7061	1130	0	497485	0.001324	0.00012	0.001324	0.00012	0.076305	0.006916	1.57741
450	A	9530	445627	391537	0.02434	9999	1424	0	441509	747	501206	450462	0.001658	7061	1132	0	497650	0.022682	0.000257	0.022682	0.000257	1.30721	0.014811	14.6803
451	C	3510	445749	396021	0.008863	9999	1424	0	441847	435	501294	453864	0.000958	7061	1132	0	497869	0.007905	0.000157	0.007905	0.000157	0.455581	0.009048	9.25157
452	C	2613	445846	399295	0.006544	9998	1424	0	442104	413	501389	456977	0.000904	7061	1132	0	498070	0.00564	0.000136	0.00564	0.000136	0.325044	0.007838	7.23894
453	A	5938	445967	396980	0.014958	9998	1424	0	442354	450	501494	445243	0.001011	7060	1132	0	498301	0.013947	0.0002	0.013947	0.0002	0.803793	0.011526	14.7953
454	G	3100	446153	399052	0.007768	9998	1423	0	442794	2582	501639	447089	0.005775	7060	1133	0	498662	0.001993	0.00018	0.001993	0.00018	0.114861	0.010374	1.34511
455	G	2612	446311	407395	0.006411	9998	1423	0	443168	2096	501779	453194	0.004625	7060	1133	0	499004	0.001787	0.000161	0.001787	0.000161	0.102988	0.009279	1.38616
456	G	4146	446395	406542	0.010198	9999	1424	0	443363	4515	501859	451350	0.010003	7059	1133	0	499196	0.000195	0.000217	0.000195	0.000217	0.011238	0.012506	1.01949
457	C	1356	446455	405627	0.003343	9999	1424	0	443555	645	501930	450071	0.001433	7058	1133	0	499380	0.00191	0.000107	0.00191	0.000107	0.110077	0.006167	2.33287
458	A	3033	446534	406670	0.007458	9998	1424	0	443746	249	502010	450970	0.000552	7053	1133	0	499574	0.006906	0.00014	0.006906	0.00014	0.398006	0.008068	13.5109
459	G	3074	446605	408253	0.00753	9999	1424	0	443925	2879	502068	451894	0.006371	7053	1134	0	499724	0.001159	0.00018	0.001159	0.00018	0.066795	0.010374	1.18192
460	C	1990	446682	407406	0.004885	9996	1425	0	444131	780	502139	450587	0.001731	7053	1134	0	499898	0.003153	0.000126	0.003153	0.000126	0.181714	0.007262	2.82207
461	U	838	446745	400692	0.002091	10105	1425	0	444279	327	502217	446520	0.000732	7054	1134	0	500067	0.001359	8.3e-05	0.001359	8.3e-05	0.078322	0.004783	2.85656
462	A	7761	446862	401854	0.019313	10094	1425	0	444589	474	502329	447049	0.00106	7028	1134	0	500380	0.018253	0.000225	0.018253	0.000225	1.05196	0.012967	18.2198
463	C	3451	446972	402241	0.008579	10187	1425	0	444957	493	502425	448218	0.0011	7028	1134	0	500691	0.00748	0.000154	0.00748	0.000154	0.431087	0.008875	7.79909
464	G	4973	447189	402795	0.012346	10210	1425	0	445508	1940	502549	450627	0.004305	7003	1134	0	501108	0.008041	0.000201	0.008041	0.000201	0.463419	0.011584	2.86783
465	G	11595	447347	404132	0.028691	10189	1427	0	445932	11803	502683	449456	0.026261	6964	1134	0	501470	0.00243	0.00036	0.00243	0.00036	0.140046	0.020748	1.09253
466	U	4489	447590	401355	0.011185	10189	1427	0	446597	1048	502904	445588	0.002352	6963	1134	0	502074	0.008833	0.000182	0.008833	0.000182	0.509063	0.010489	4.75553
467	U	1014	447814	400513	0.002532	10189	1428	0	447166	540	503035	443977	0.001216	6963	1134	0	502432	0.001315	9.5e-05	0.001315	9.5e-05	0.075786	0.005475	2.08224
468	U	2310	447903	404838	0.005706	10134	1428	0	447398	3979	503117	449097	0.00886	6918	1134	0	502619	-0.003154	0.000184	-0.003154	0.000184	-0.181771	0.010604	0.644018
469	C	4188	447989	406688	0.010298	10119	1428	0	447614	232	503200	450594	0.000515	6883	1134	0	502821	0.009783	0.000163	0.009783	0.000163	0.563814	0.009394	19.9961
470	C	2435	448100	413189	0.005893	10081	1428	0	447844	693	503296	456950	0.001517	6883	1134	0	503029	0.004377	0.000133	0.004377	0.000133	0.252255	0.007665	3.88464
471	G	7371	448206	413281	0.017835	10064	1427	0	448081	925	503409	455161	0.002032	6874	1134	0	503266	0.015803	0.000218	0.015803	0.000218	0.910758	0.012564	8.77707
472	U	2934	448369	414588	0.007077	10016	1427	0	448369	4044	503545	455928	0.00887	6849	1134	0	503545	-0.001793	0.000191	-0.001793	0.000191	-0.103334	0.011008	0.797858
473	C	4645	448369	410325	0.01132	9831	1427	0	448369	2168	503545	450576	0.004812	6751	1134	0	503545	0.006509	0.000196	0.006509	0.000196	0.375127	0.011296	2.35245
474	U	0	448369	413320	0	9827	1427	0	448369	0	503545	453013	0	6748	1134	0	503545	0	0	0	0	0	0
475	g	0	448369	0	nan	9629	1427	0	448369	0	503545	0	nan	6579	1134	0	503545	nan	nan	nan	nan	nan	nan
476	g	0	448369	0	nan	9414	1427	0	448369	0	503545	0	nan	6519	1134	0	503545	nan	nan	nan	nan	nan	nan
477	g	0	448369	0	nan	8707	1427	0	448369	0	503545	0	nan	5352	1134	0	503545	nan	nan	nan	nan	nan	nan
478	c	0	448369	0	nan	8702	1427	0	448369	0	503545	0	nan	5306	1134	0	503545	nan	nan	nan	nan	nan	nan
479	u	0	448368	0	nan	8702	1427	0	448368	0	503543	0	nan	5304	1130	0	503543	nan	nan	nan	nan	nan	nan
480	u	0	448368	0	nan	8533	1427	0	448368	0	503543	0	nan	5033	1130	0	503543	nan	nan	nan	nan	nan	nan
481	c	0	448367	0	nan	8438	1426	0	448367	0	503543	0	nan	4999	1130	0	503543	nan	nan	nan	nan	nan	nan
482	u	0	448366	0	nan	8275	1425	0	448366	0	503543	0	nan	4838	1130	0	503543	nan	nan	nan	nan	nan	nan
483	u	0	448366	0	nan	8138	1425	0	448366	0	503543	0	nan	4699	1130	0	503543	nan	nan	nan	nan	nan	nan
484	g	0	448366	0	nan	8135	1425	0	448366	0	503543	0	nan	4676	1130	0	503543	nan	nan	nan	nan	nan	nan
485	c	0	448366	0	nan	8134	1425	0	448366	0	503543	0	nan	4676	1130	0	503543	nan	nan	nan	nan	nan	nan
486	a	0	448194	0	nan	8133	1425	0	448194	0	503204	0	nan	4676	1130	0	503204	nan	nan	nan	nan	nan	nan
487	u	0	448192	0	nan	8133	1425	0	448192	0	503203	0	nan	4676	1130	0	503203	nan	nan	nan	nan	nan	nan
488	u	0	448110	0	nan	8132	1425	0	448110	0	503131	0	nan	4676	1130	0	503131	nan	nan	nan	nan	nan	nan
489	c	0	447982	0	nan	8132	1425	0	447982	0	503091	0	nan	4676	1130	0	503091	nan	nan	nan	nan	nan	nan
490	u	0	447974	0	nan	8132	1425	0	447974	0	503087	0	nan	4675	1130	0	503087	nan	nan	nan	nan	nan	nan
491	g	0	447932	0	nan	8131	1425	0	447932	0	503081	0	nan	4674	1130	0	503081	nan	nan	nan	nan	nan	nan
492	g	0	447821	0	nan	8129	1425	0	447821	0	503001	0	nan	4671	1130	0	503001	nan	nan	nan	nan	nan	nan
493	g	0	446384	0	nan	8091	1422	0	446384	0	501451	0	nan	4656	1127	0	501451	nan	nan	nan	nan	nan	nan
494	a	0	445705	0	nan	8081	1417	0	445705	0	500922	0	nan	4650	1115	0	500922	nan	nan	nan	nan	nan	nan

## Sheet: TP53_IC_rep2
Nucleotide	Sequence	Modified_mutations	Modified_read_depth	Modified_effective_depth	Modified_rate	Modified_off_target_mapped_depth	Modified_low_mapq_mapped_depth	Modified_primer_pair_1_mapped_depth	Modified_primer_pair_2_mapped_depth	Untreated_mutations	Untreated_read_depth	Untreated_effective_depth	Untreated_rate	Untreated_off_target_mapped_depth	Untreated_low_mapq_mapped_depth	Untreated_primer_pair_1_mapped_depth	Untreated_primer_pair_2_mapped_depth	Reactivity_profile	Std_err	HQ_profile	HQ_stderr	Norm_profile	Norm_stderr	Raw modified rate/untreated rate
1	c	0	7145	0	nan	14	13	7145	0	0	12461	0	nan	15	7	12461	0	nan	nan	nan	nan	nan	nan
2	u	0	13573	0	nan	23	39	13573	0	0	23945	0	nan	33	7	23945	0	nan	nan	nan	nan	nan	nan
3	c	0	31279	0	nan	57	83	31279	0	0	55695	0	nan	89	12	55695	0	nan	nan	nan	nan	nan	nan
4	a	0	126253	0	nan	260	254	126253	0	0	222972	0	nan	350	45	222972	0	nan	nan	nan	nan	nan	nan
5	a	0	126498	0	nan	262	254	126498	0	0	223374	0	nan	350	45	223374	0	nan	nan	nan	nan	nan	nan
6	a	0	126541	0	nan	262	254	126541	0	0	223422	0	nan	350	45	223422	0	nan	nan	nan	nan	nan	nan
7	a	0	126548	0	nan	262	254	126548	0	0	223436	0	nan	350	45	223436	0	nan	nan	nan	nan	nan	nan
8	g	0	126555	0	nan	262	254	126555	0	0	223445	0	nan	350	45	223445	0	nan	nan	nan	nan	nan	nan
9	u	0	126562	0	nan	262	254	126562	0	0	223452	0	nan	350	45	223452	0	nan	nan	nan	nan	nan	nan
10	c	0	126565	0	nan	262	254	126565	0	0	223460	0	nan	350	45	223460	0	nan	nan	nan	nan	nan	nan
11	u	0	126571	0	nan	262	254	126571	0	0	223466	0	nan	350	45	223466	0	nan	nan	nan	nan	nan	nan
12	a	0	126577	0	nan	262	254	126577	0	0	223468	0	nan	350	45	223468	0	nan	nan	nan	nan	nan	nan
13	g	0	126579	0	nan	262	254	126579	0	0	223468	0	nan	350	45	223468	0	nan	nan	nan	nan	nan	nan
14	a	0	126584	0	nan	262	254	126584	0	0	223473	0	nan	351	45	223473	0	nan	nan	nan	nan	nan	nan
15	g	0	126584	0	nan	262	254	126584	0	0	223473	0	nan	352	45	223473	0	nan	nan	nan	nan	nan	nan
16	c	0	126584	0	nan	274	254	126584	0	0	223473	0	nan	356	45	223473	0	nan	nan	nan	nan	nan	nan
17	c	0	126584	0	nan	275	254	126584	0	0	223473	0	nan	356	45	223473	0	nan	nan	nan	nan	nan	nan
18	a	0	126584	0	nan	275	254	126584	0	0	223473	0	nan	357	45	223473	0	nan	nan	nan	nan	nan	nan
19	c	0	126584	0	nan	277	254	126584	0	0	223473	0	nan	357	45	223473	0	nan	nan	nan	nan	nan	nan
20	c	0	126584	0	nan	278	254	126584	0	0	223473	0	nan	357	45	223473	0	nan	nan	nan	nan	nan	nan
21	g	0	126584	0	nan	278	254	126584	0	0	223473	0	nan	358	45	223473	0	nan	nan	nan	nan	nan	nan
22	u	0	126584	0	nan	278	254	126584	0	0	223473	0	nan	358	45	223473	0	nan	nan	nan	nan	nan	nan
23	c	0	126584	0	nan	279	254	126584	0	0	223473	0	nan	358	45	223473	0	nan	nan	nan	nan	nan	nan
24	c	0	126584	0	nan	279	254	126583	0	0	223473	0	nan	358	45	223471	0	nan	nan	nan	nan	nan	nan
25	A	6	126583	115184	5.2e-05	280	254	126567	0	8	223471	204777	3.9e-05	358	45	223456	0	1.3e-05	2.5e-05	1.3e-05	2.5e-05	0.000973	0.00187	1.33333
26	G	1121	126582	114175	0.009818	280	254	126557	0	1108	223469	203233	0.005452	358	45	223447	0	0.004366	0.000336	0.004366	0.000336	0.32663	0.025137	1.80081
27	G	712	126575	114125	0.006239	280	254	126528	0	807	223454	202952	0.003976	358	45	223382	0	0.002262	0.000273	0.002262	0.000273	0.169225	0.020424	1.56916
28	G	422	126570	114858	0.003674	281	254	126512	0	444	223448	204399	0.002172	358	45	223359	0	0.001502	0.000206	0.001502	0.000206	0.112368	0.015411	1.69153
29	A	585	126548	114685	0.005101	281	254	126453	0	139	223385	203622	0.000683	358	45	223225	0	0.004418	0.000219	0.004418	0.000219	0.330521	0.016384	7.46852
30	G	1172	126505	116172	0.010088	280	241	126266	0	1366	223328	206024	0.00663	358	45	222967	0	0.003458	0.000345	0.003458	0.000345	0.258701	0.02581	1.52157
31	C	270	126481	117285	0.002302	278	241	126215	0	224	223282	208243	0.001076	358	47	222881	0	0.001226	0.000157	0.001226	0.000157	0.09172	0.011746	2.13941
32	A	865	126467	117175	0.007382	240	241	126165	0	217	223253	208495	0.001041	358	47	222800	0	0.006341	0.000261	0.006341	0.000261	0.474384	0.019526	7.09126
33	G	1133	126446	116014	0.009766	240	241	126103	0	917	223237	206857	0.004433	348	47	222718	0	0.005333	0.000325	0.005333	0.000325	0.398974	0.024314	2.20302
34	G	1073	126438	114123	0.009402	193	221	126066	0	499	223227	203468	0.002452	348	47	222675	0	0.00695	0.000307	0.00695	0.000307	0.519945	0.022967	3.83442
35	U	662	126431	112620	0.005878	191	170	126029	0	609	223217	201476	0.003023	348	47	222624	0	0.002855	0.000259	0.002855	0.000259	0.213589	0.019376	1.94443
36	A	1384	126418	113216	0.012224	190	170	125994	0	107	223198	202784	0.000528	348	47	222567	0	0.011697	0.000333	0.011697	0.000333	0.875079	0.024912	23.1515
37	G	1321	126411	116200	0.011368	187	112	125972	0	850	223191	206870	0.004109	348	47	222529	0	0.007259	0.000343	0.007259	0.000343	0.543062	0.025661	2.76661
38	C	263	126403	116711	0.002253	187	112	125945	0	250	223181	207459	0.001205	348	47	222485	0	0.001048	0.000158	0.001048	0.000158	0.078403	0.01182	1.86971
39	U	636	126388	117275	0.005423	187	112	125909	0	276	223162	208570	0.001323	348	47	222431	0	0.0041	0.000229	0.0041	0.000229	0.30673	0.017132	4.09902
40	G	1723	126380	117478	0.014667	187	110	125879	0	1414	223156	208391	0.006785	348	47	222390	0	0.007881	0.000397	0.007881	0.000397	0.589595	0.0297	2.16168
41	C	260	126376	116554	0.002231	184	86	125859	0	233	223140	206715	0.001127	360	47	222355	0	0.001104	0.000157	0.001104	0.000157	0.082593	0.011746	1.97959
42	U	800	126366	116464	0.006869	186	78	125824	0	285	223126	206530	0.00138	360	47	222303	0	0.005489	0.000256	0.005489	0.000256	0.410644	0.019152	4.97754
43	G	1382	126363	114104	0.012112	185	78	125808	0	1112	223115	202943	0.005479	360	46	222254	0	0.006632	0.000365	0.006632	0.000365	0.496155	0.027306	2.21062
44	G	1002	126350	114828	0.008726	185	78	125769	0	802	223106	203991	0.003932	360	46	222204	0	0.004795	0.000309	0.004795	0.000309	0.358725	0.023117	2.21923
45	G	579	126335	114322	0.005065	185	78	125716	0	818	223090	203279	0.004024	360	46	222130	0	0.001041	0.000253	0.001041	0.000253	0.07788	0.018927	1.2587
46	C	334	126328	114053	0.002928	183	78	125681	0	388	223082	202878	0.001912	359	46	222067	0	0.001016	0.000187	0.001016	0.000187	0.076009	0.01399	1.53138
47	U	1288	126313	114752	0.011224	182	78	125635	0	2434	223063	204722	0.011889	359	46	221990	0	-0.000665	0.000395	-0.000665	0.000395	-0.04975	0.029551	0.944066
48	C	727	126294	114185	0.006367	182	77	125559	0	448	223028	203353	0.002203	358	46	221825	0	0.004164	0.000258	0.004164	0.000258	0.311518	0.019302	2.89015
49	C	666	126267	112096	0.005941	182	77	125445	0	463	222978	200050	0.002314	358	46	221654	0	0.003627	0.000254	0.003627	0.000254	0.271344	0.019002	2.56742
50	G	2048	126252	110065	0.018607	182	77	125390	0	2359	222940	196995	0.011975	357	46	221534	0	0.006632	0.000479	0.006632	0.000479	0.496155	0.035835	1.55382
51	G	1412	126241	111370	0.012678	182	77	125362	0	1380	222936	198282	0.00696	357	46	221502	0	0.005719	0.000386	0.005719	0.000386	0.427851	0.028878	1.82155
52	G	745	126229	113464	0.006566	195	78	125311	0	910	222923	201582	0.004514	357	46	221431	0	0.002052	0.000283	0.002052	0.000283	0.153515	0.021172	1.45459
53	G	342	126223	113857	0.003004	195	78	125263	0	375	222920	202641	0.001851	396	48	221394	0	0.001153	0.000188	0.001153	0.000188	0.086259	0.014065	1.62291
54	A	392	126218	115698	0.003388	195	78	125224	0	137	222914	206356	0.000664	396	48	221371	0	0.002724	0.00018	0.002724	0.00018	0.203789	0.013466	5.10241
55	C	546	126213	115774	0.004716	195	78	125203	0	154	222909	206055	0.000747	396	48	221332	0	0.003969	0.000211	0.003969	0.000211	0.29693	0.015785	6.31325
56	A	844	126197	118421	0.007127	190	74	125152	0	84	222898	211026	0.000398	392	48	221252	0	0.006729	0.000249	0.006729	0.000249	0.503412	0.018628	17.907
57	C	1017	126185	115287	0.008821	190	74	125089	0	696	222868	205649	0.003384	378	24	221146	0	0.005437	0.000305	0.005437	0.000305	0.406754	0.022818	2.60668
58	U	2428	126176	113684	0.021357	190	74	125019	0	671	222840	202697	0.00331	372	23	221014	0	0.018047	0.000452	0.018047	0.000452	1.35014	0.033815	6.45227
59	U	347	126160	111986	0.003099	190	73	124947	0	266	222815	199570	0.001333	372	22	220931	0	0.001766	0.000185	0.001766	0.000185	0.132118	0.01384	2.32483
60	U	413	126144	105117	0.003929	190	72	124868	0	217	222798	188729	0.00115	372	22	220838	0	0.002779	0.000208	0.002779	0.000208	0.207903	0.015561	3.41652
61	G	1936	126132	107001	0.018093	190	72	124776	0	616	222776	192890	0.003194	370	22	220697	0	0.0149	0.000431	0.0149	0.000431	1.1147	0.032244	5.66468
62	C	612	126126	105193	0.005818	190	72	124741	0	201	222759	189228	0.001062	369	22	220626	0	0.004756	0.000247	0.004756	0.000247	0.355807	0.018479	5.47834
63	G	1342	126111	107211	0.012517	190	47	124621	0	405	222727	191451	0.002115	355	22	220421	0	0.010402	0.000357	0.010402	0.000357	0.778197	0.026708	5.9182
64	U	1083	126100	106104	0.010207	189	46	124566	0	378	222700	189278	0.001997	355	22	220327	0	0.00821	0.000327	0.00821	0.000327	0.614209	0.024464	5.11117
65	U	540	126088	107536	0.005022	189	46	124511	0	224	222676	192007	0.001167	355	22	220244	0	0.003855	0.00023	0.003855	0.00023	0.288401	0.017207	4.30334
66	C	633	126079	108204	0.00585	189	46	124467	0	289	222653	193991	0.00149	357	22	220171	0	0.00436	0.000248	0.00436	0.000248	0.326181	0.018553	3.92617
67	G	1477	126069	110463	0.013371	188	2	124436	0	1215	222625	198288	0.006127	357	22	220107	0	0.007244	0.00039	0.007244	0.00039	0.54194	0.029177	2.18231
68	G	874	126060	110497	0.00791	189	2	124400	0	742	222616	198375	0.00374	357	22	220062	0	0.004169	0.000301	0.004169	0.000301	0.311892	0.022518	2.11497
69	G	1091	126053	113688	0.009596	189	2	124372	0	985	222600	203661	0.004836	357	22	220017	0	0.00476	0.000329	0.00476	0.000329	0.356106	0.024613	1.98428
70	C	388	126044	113109	0.00343	180	2	124338	0	253	222564	202653	0.001248	358	22	219940	0	0.002182	0.000191	0.002182	0.000191	0.16324	0.014289	2.7484
71	U	410	126036	113657	0.003607	180	2	124308	0	460	222551	204141	0.002253	358	22	219896	0	0.001354	0.000207	0.001354	0.000207	0.101296	0.015486	1.60098
72	G	1148	126023	110855	0.010356	180	2	124258	0	1050	222534	199637	0.00526	353	5	219824	0	0.005096	0.000346	0.005096	0.000346	0.381243	0.025885	1.96882
73	G	1056	126010	111977	0.009431	180	2	124226	0	817	222526	200620	0.004072	353	5	219775	0	0.005358	0.000323	0.005358	0.000323	0.400844	0.024164	2.31606
74	G	493	126001	111835	0.004408	180	2	124193	0	354	222517	201037	0.001761	333	5	219741	0	0.002647	0.000219	0.002647	0.000219	0.198028	0.016384	2.50312
75	A	726	125995	112139	0.006474	184	2	124167	0	180	222514	201518	0.000893	333	5	219717	0	0.005581	0.000249	0.005581	0.000249	0.417527	0.018628	7.24972
76	G	743	125988	114539	0.006487	184	2	124130	0	605	222507	205594	0.002943	332	5	219673	0	0.003544	0.000266	0.003544	0.000266	0.265135	0.0199	2.20421
77	C	321	125987	113291	0.002833	184	4	124117	0	250	222506	203559	0.001228	332	5	219660	0	0.001605	0.000176	0.001605	0.000176	0.120074	0.013167	2.307
78	G	1125	125984	112602	0.009991	184	4	124087	0	411	222503	202251	0.002032	332	5	219614	0	0.007959	0.000314	0.007959	0.000314	0.595431	0.023491	4.91683
79	U	638	125980	111586	0.005718	184	4	124043	0	350	222500	200502	0.001746	332	5	219534	0	0.003972	0.000245	0.003972	0.000245	0.297154	0.018329	3.27491
80	G	1352	125977	113813	0.011879	185	4	124016	0	710	222493	204133	0.003478	331	5	219479	0	0.008401	0.000348	0.008401	0.000348	0.628498	0.026035	3.41547
81	C	744	125972	113377	0.006562	185	4	123973	0	446	222488	204271	0.002183	331	5	219427	0	0.004379	0.000262	0.004379	0.000262	0.327603	0.019601	3.00596
82	U	1536	125968	111676	0.013754	184	4	123948	0	921	222483	202390	0.004551	303	5	219379	0	0.009203	0.000382	0.009203	0.000382	0.688497	0.028578	3.02219
83	U	629	125965	109808	0.005728	184	4	123915	0	286	222477	197997	0.001444	267	4	219351	0	0.004284	0.000244	0.004284	0.000244	0.320496	0.018254	3.96676
84	U	743	125961	108889	0.006823	184	4	123882	0	1547	222472	196803	0.007861	267	4	219308	0	-0.001037	0.00032	-0.001037	0.00032	-0.07758	0.02394	0.867956
85	C	605	125946	106544	0.005678	184	4	123772	0	234	222449	193139	0.001212	251	4	219168	0	0.004467	0.000244	0.004467	0.000244	0.334186	0.018254	4.68482
86	C	274	125931	106447	0.002574	184	4	123649	0	225	222438	195350	0.001152	251	4	219029	0	0.001422	0.000173	0.001422	0.000173	0.106383	0.012943	2.23438
87	A	2132	125925	109837	0.019411	184	4	123609	0	102	222431	198714	0.000513	192	3	218978	0	0.018897	0.000423	0.018897	0.000423	1.41373	0.031646	37.8382
88	C	622	125920	110479	0.00563	163	4	123573	0	189	222423	200263	0.000944	183	3	218936	0	0.004686	0.000236	0.004686	0.000236	0.35057	0.017656	5.96398
89	G	1564	125909	110359	0.014172	163	4	123512	0	294	222408	200567	0.001466	183	3	218849	0	0.012706	0.000368	0.012706	0.000368	0.950564	0.027531	9.66712
90	A	995	125905	111292	0.00894	163	4	123494	0	123	222401	200745	0.000613	183	3	218818	0	0.008328	0.000289	0.008328	0.000289	0.623036	0.021621	14.584
91	C	532	125893	110706	0.004806	163	4	123454	0	191	222370	199624	0.000957	183	3	218734	0	0.003849	0.00022	0.003849	0.00022	0.287952	0.016459	5.02194
92	G	1108	125869	111023	0.00998	163	4	123367	0	1418	222317	199906	0.007093	183	3	218553	0	0.002887	0.000354	0.002887	0.000354	0.215983	0.026484	1.40702
93	G	1034	125866	108063	0.009568	171	4	123339	0	633	222311	193140	0.003277	191	3	218519	0	0.006291	0.000325	0.006291	0.000325	0.470644	0.024314	2.91974
94	U	232	125866	110479	0.0021	171	4	123304	0	351	222306	196782	0.001784	191	3	218472	0	0.000316	0.000168	0.000316	0.000168	0.023641	0.012568	1.17713
95	G	441	125864	110241	0.004	174	4	123283	0	349	222303	196641	0.001775	195	3	218445	0	0.002226	0.000213	0.002226	0.000213	0.166532	0.015935	2.25352
96	A	734	125858	113971	0.00644	174	4	123258	0	131	222295	203821	0.000643	195	3	218395	0	0.005798	0.000244	0.005798	0.000244	0.433761	0.018254	10.0156
97	C	387	125858	110514	0.003502	174	4	123238	0	124	222291	200648	0.000618	195	3	218368	0	0.002884	0.000186	0.002884	0.000186	0.215759	0.013915	5.66667
98	A	802	125855	111739	0.007177	174	4	123212	0	83	222289	203070	0.000409	195	3	218350	0	0.006769	0.000257	0.006769	0.000257	0.506404	0.019227	17.5477
99	C	404	125852	105234	0.003839	174	4	123196	0	185	222286	191768	0.000965	193	3	218317	0	0.002874	0.000204	0.002874	0.000204	0.21501	0.015262	3.97824
100	G	1594	125845	108857	0.014643	174	4	123144	0	731	222271	195390	0.003741	194	3	218251	0	0.010902	0.000392	0.010902	0.000392	0.815603	0.029326	3.91419
101	C	3833	125841	107230	0.035746	178	4	123108	0	6844	222264	192705	0.035515	203	3	218205	0	0.00023	0.000719	0.00023	0.000719	0.017207	0.05379	1.0065
102	U	933	125834	111350	0.008379	178	4	123069	0	483	222260	201385	0.002398	203	3	218161	0	0.005981	0.000295	0.005981	0.000295	0.447452	0.02207	3.49416
103	U	1290	125825	104303	0.012368	770	4	123023	0	1072	222255	188586	0.005684	1307	4	218112	0	0.006683	0.000386	0.006683	0.000386	0.49997	0.028878	2.17593
104	C	1052	125809	103787	0.010136	769	4	122947	0	735	222233	187093	0.003929	1307	4	218001	0	0.006208	0.000344	0.006208	0.000344	0.464434	0.025735	2.57979
105	C	991	125797	103787	0.009548	769	4	122897	0	1555	222212	186616	0.008333	1308	4	217886	0	0.001216	0.00037	0.001216	0.00037	0.090972	0.027681	1.14581
106	C	704	125784	108151	0.006509	769	4	122830	0	761	222202	194171	0.003919	1308	4	217775	0	0.00259	0.000284	0.00259	0.000284	0.193764	0.021247	1.66088
107	U	337	125783	107761	0.003127	764	4	122788	0	445	222196	194964	0.002282	1300	4	217714	0	0.000845	0.000202	0.000845	0.000202	0.063216	0.015112	1.37029
108	G	981	125786	108052	0.009079	764	4	122774	0	845	222192	195841	0.004315	1300	4	217679	0	0.004764	0.000326	0.004764	0.000326	0.356406	0.024389	2.10406
109	G	541	125782	108892	0.004968	764	4	122750	0	318	222190	197394	0.001611	1301	4	217652	0	0.003357	0.000232	0.003357	0.000232	0.251145	0.017356	3.0838
110	A	1039	125779	107332	0.00968	764	4	122722	0	137	222183	194772	0.000703	1301	2	217608	0	0.008977	0.000306	0.008977	0.000306	0.67159	0.022893	13.7696
111	U	394	125776	107276	0.003673	764	4	122707	0	229	222180	194624	0.001177	1301	2	217583	0	0.002496	0.000201	0.002496	0.000201	0.186731	0.015037	3.12065
112	U	456	125771	106794	0.00427	764	4	122680	0	240	222173	193906	0.001238	1301	2	217532	0	0.003032	0.000215	0.003032	0.000215	0.226831	0.016085	3.44911
113	G	571	125762	107592	0.005307	770	4	122612	0	550	222158	194138	0.002833	1302	2	217414	0	0.002474	0.000253	0.002474	0.000253	0.185085	0.018927	1.87328
114	G	912	125755	109026	0.008365	796	4	122560	0	1349	222155	196168	0.006877	1333	2	217369	0	0.001488	0.000334	0.001488	0.000334	0.111321	0.024987	1.21637
115	C	165	125743	102459	0.00161	790	3	122456	0	158	222144	192874	0.000819	1260	2	217240	0	0.000791	0.000141	0.000791	0.000141	0.059176	0.010549	1.96581
116	A	1133	125728	104333	0.010859	790	3	122369	0	1688	222131	196414	0.008594	1260	2	217090	0	0.002265	0.000384	0.002265	0.000384	0.16945	0.028728	1.26356
117	G	932	125724	103470	0.009007	790	3	122307	0	1012	222118	195344	0.005181	1260	2	217013	0	0.003827	0.000337	0.003827	0.000337	0.286306	0.025212	1.73847
118	C	833	125718	109807	0.007586	790	3	122251	0	313	222102	198292	0.001578	1262	2	216915	0	0.006008	0.000278	0.006008	0.000278	0.449472	0.020798	4.80735
119	C	193	125711	99769	0.001934	790	3	122177	0	211	222093	189193	0.001115	1262	2	216810	0	0.000819	0.000159	0.000819	0.000159	0.061271	0.011895	1.73453
120	A	1091	125706	97666	0.011171	790	3	122134	0	274	222087	186863	0.001466	1262	2	216747	0	0.009704	0.00035	0.009704	0.00035	0.725978	0.026184	7.62005
121	G	1125	125703	98629	0.011406	790	3	122103	0	337	222083	187838	0.001794	1265	2	216700	0	0.009612	0.000354	0.009612	0.000354	0.719095	0.026484	6.35786
122	A	3149	125699	108845	0.028931	798	3	122084	0	104	222076	196819	0.000528	1265	2	216665	0	0.028403	0.000518	0.028403	0.000518	2.12489	0.038753	54.7936
123	C	213	125698	107227	0.001986	798	3	122069	0	204	222072	193999	0.001052	1265	2	216646	0	0.000935	0.000155	0.000935	0.000155	0.069949	0.011596	1.88783
124	U	170	125692	106723	0.001593	798	3	122013	0	297	222064	192928	0.001539	1265	2	216593	0	5.3e-05	0.000151	5.3e-05	0.000151	0.003965	0.011297	1.03509
125	G	1015	125690	105682	0.009604	798	3	121958	0	994	222056	190860	0.005208	1265	2	216502	0	0.004396	0.000344	0.004396	0.000344	0.328875	0.025735	1.84409
126	C	389	125685	105531	0.003686	814	3	121878	0	445	222042	190328	0.002338	1260	2	216354	0	0.001348	0.000217	0.001348	0.000217	0.100847	0.016234	1.57656
127	C	9594	125676	102384	0.093706	814	3	121770	0	18716	222022	184292	0.101556	1260	2	216119	0	-0.00785	0.001211	nan	nan	nan	nan	0.922703
128	U	486	125666	97498	0.004985	814	3	121665	0	402	222001	174526	0.002303	1260	2	215928	0	0.002681	0.000254	0.002681	0.000254	0.200572	0.019002	2.16457
129	U	764	125638	91348	0.008364	814	3	121453	0	1344	221966	166441	0.008075	1262	2	215576	0	0.000289	0.000374	0.000289	0.000374	0.021621	0.02798	1.03579
130	C	468	125614	91342	0.005124	814	3	121206	0	201	221930	166736	0.001205	1262	2	215192	0	0.003918	0.000252	0.003918	0.000252	0.293114	0.018853	4.25228
131	C	830	125609	89388	0.009285	814	3	121158	0	1043	221922	165194	0.006314	1262	2	215094	0	0.002972	0.000377	0.002972	0.000377	0.222342	0.028204	1.47054
132	G	1388	125600	93941	0.014775	809	4	121083	0	1342	221914	171288	0.007835	1260	2	214969	0	0.00694	0.000451	0.00694	0.000451	0.519197	0.03374	1.88577
133	G	1141	125597	97368	0.011718	809	4	121051	0	919	221909	176571	0.005205	1260	2	214902	0	0.006514	0.000387	0.006514	0.000387	0.487327	0.028952	2.2513
134	G	666	125588	103287	0.006448	809	4	120963	0	322	221875	185228	0.001738	1260	2	214688	0	0.00471	0.000268	0.00471	0.000268	0.352366	0.02005	3.71001
135	U	935	125570	105023	0.008903	809	4	120833	0	1102	221843	189598	0.005812	1260	2	214445	0	0.003091	0.00034	0.003091	0.00034	0.231245	0.025436	1.53183
136	C	605	125564	98716	0.006129	809	4	120737	0	230	221834	184594	0.001246	1259	2	214291	0	0.004883	0.000262	0.004883	0.000262	0.365308	0.019601	4.91894
137	A	2313	125562	104238	0.02219	809	4	120666	0	128	221826	191540	0.000668	1259	2	214197	0	0.021521	0.000465	0.021521	0.000465	1.61003	0.034788	33.2186
138	C	1012	125562	99744	0.010146	809	4	120646	0	187	221822	183455	0.001019	1259	2	214173	0	0.009127	0.000328	0.009127	0.000328	0.682811	0.024538	9.95682
139	U	275	125557	100313	0.002741	809	4	120567	0	257	221814	181750	0.001414	1259	2	214069	0	0.001327	0.000187	0.001327	0.000187	0.099276	0.01399	1.93847
140	G	1569	125560	99687	0.015739	809	4	120538	0	1149	221809	180929	0.006351	1258	2	214013	0	0.009389	0.000439	0.009389	0.000439	0.702412	0.032843	2.47819
141	C	760	125566	103335	0.007355	860	4	120484	0	258	221804	185863	0.001388	1273	2	213958	0	0.005967	0.00028	0.005967	0.00028	0.446405	0.020947	5.29899
142	C	354	125584	103481	0.003421	860	4	120437	0	170	221793	187471	0.000907	1273	3	213836	0	0.002514	0.000195	0.002514	0.000195	0.188078	0.014588	3.77178
143	A	1315	125603	99075	0.013273	859	4	120331	0	97	221787	180123	0.000539	1273	3	213726	0	0.012734	0.00037	0.012734	0.00037	0.952659	0.027681	24.6252
144	U	439	125600	98700	0.004448	859	4	120213	0	144	221783	179351	0.000803	1273	3	213653	0	0.003645	0.000223	0.003645	0.000223	0.272691	0.016683	5.53923
145	G	1460	125778	101474	0.014388	851	4	120465	0	470	221785	181740	0.002586	1272	3	213654	0	0.011802	0.000395	0.011802	0.000395	0.882934	0.029551	5.56381
146	G	681	126059	101855	0.006686	851	4	120671	0	431	221805	183027	0.002355	1272	3	213571	0	0.004331	0.00028	0.004331	0.00028	0.324012	0.020947	2.83907
147	A	789	126386	98333	0.008024	851	4	113417	0	201	221777	168297	0.001194	1272	2	191542	0	0.006829	0.000298	0.006829	0.000298	0.510893	0.022294	6.72027
148	G	684	127904	106989	0.006393	881	4	122877	0	216	226747	194824	0.001109	1278	2	220759	0	0.005284	0.000256	0.005284	0.000256	0.395308	0.019152	5.76465
149	G	352	128083	110235	0.003193	952	4	124012	0	23	226964	200890	0.000114	1303	2	222553	0	0.003079	0.000172	0.003079	0.000172	0.230347	0.012868	28.0088
150	A	584	127266	109174	0.005349	950	4	120414	0	33	225346	200124	0.000165	1299	2	217405	0	0.005184	0.000223	0.005184	0.000223	0.387827	0.016683	32.4182
151	G	1343	127286	108588	0.012368	950	4	121248	0	937	225351	198290	0.004725	1294	2	217650	0	0.007642	0.000371	0.007642	0.000371	0.571715	0.027755	2.61757
152	C	744	127297	105873	0.007027	964	4	121855	0	671	225351	192333	0.003489	1298	2	217689	0	0.003539	0.000291	0.003539	0.000291	0.264761	0.02177	2.01404
153	C	581	127282	101933	0.0057	959	2	121842	0	253	225336	189022	0.001338	1305	2	217649	0	0.004361	0.000251	0.004361	0.000251	0.326256	0.018778	4.26009
154	G	2550	127283	102034	0.024992	1011	2	121866	0	2001	225346	190121	0.010525	1315	2	217693	0	0.014467	0.000548	0.014467	0.000548	1.08231	0.040997	2.37454
155	C	534	127287	105935	0.005041	1031	2	121976	0	352	225352	196364	0.001793	1316	2	217720	0	0.003248	0.000238	0.003248	0.000238	0.24299	0.017805	2.81149
156	A	1125	127322	109571	0.010267	1046	2	122073	0	166	225370	200241	0.000829	1322	2	217820	0	0.009438	0.000313	0.009438	0.000313	0.706078	0.023416	12.3848
157	G	1881	127327	109958	0.017107	1047	2	122134	0	247	225382	199869	0.001236	1322	2	217902	0	0.015871	0.000402	0.015871	0.000402	1.18735	0.030075	13.8406
158	U	725	127342	108318	0.006693	1048	2	122189	0	652	225388	196694	0.003315	1324	2	217954	0	0.003378	0.00028	0.003378	0.00028	0.252716	0.020947	2.019
159	C	626	127352	107283	0.005835	1058	2	122228	0	333	225395	195857	0.0017	1324	2	217991	0	0.004135	0.000251	0.004135	0.000251	0.309349	0.018778	3.43235
160	A	2202	127358	106236	0.020727	1058	2	122274	0	179	225401	194136	0.000922	1324	2	218027	0	0.019805	0.000447	0.019805	0.000447	1.48166	0.033441	22.4805
161	G	2096	127365	108888	0.019249	1061	2	122305	0	313	225411	197982	0.001581	1324	2	218081	0	0.017668	0.00043	0.017668	0.00043	1.32178	0.032169	12.1752
162	A	2788	127374	109820	0.025387	1069	3	122346	0	146	225422	199513	0.000732	1324	2	218132	0	0.024655	0.000485	0.024655	0.000485	1.8445	0.036284	34.6817
163	U	805	127388	109970	0.00732	1122	3	122400	0	1130	225441	201558	0.005606	1324	2	218195	0	0.001714	0.000307	0.001714	0.000307	0.128228	0.022967	1.30574
164	C	1005	127394	112036	0.00897	1144	3	122419	0	362	225446	203557	0.001778	1325	2	218230	0	0.007192	0.000298	0.007192	0.000298	0.53805	0.022294	5.04499
165	C	872	127398	110897	0.007863	1144	3	122438	0	481	225447	201226	0.00239	1325	2	218250	0	0.005473	0.000288	0.005473	0.000288	0.409447	0.021546	3.28996
166	U	387	127400	109874	0.003522	1144	3	122470	0	406	225449	200584	0.002024	1329	2	218279	0	0.001498	0.000205	0.001498	0.000205	0.112069	0.015337	1.74012
167	A	2023	127406	111204	0.018192	1177	3	122503	0	136	225457	203278	0.000669	1333	2	218310	0	0.017523	0.000409	0.017523	0.000409	1.31093	0.030598	27.1928
168	G	1776	127410	108809	0.016322	1218	3	122524	0	872	225464	199605	0.004369	1348	3	218335	0	0.011954	0.000415	0.011954	0.000415	0.894306	0.031047	3.73587
169	C	614	127414	110593	0.005552	1219	3	122546	0	386	225466	203034	0.001901	1355	3	218352	0	0.003651	0.000244	0.003651	0.000244	0.27314	0.018254	2.92057
170	G	2033	127417	101202	0.020089	1219	3	122568	0	258	225471	197689	0.001305	1354	3	218388	0	0.018783	0.000453	0.018783	0.000453	1.4052	0.03389	15.3939
171	U	941	127419	101414	0.009279	1257	3	122597	0	574	225471	196524	0.002921	1355	3	218406	0	0.006358	0.000326	0.006358	0.000326	0.475656	0.024389	3.17665
172	C	805	127420	100032	0.008047	1278	3	122615	0	278	225472	193318	0.001438	1355	3	218424	0	0.006609	0.000296	0.006609	0.000296	0.494434	0.022144	5.59597
173	G	1822	127428	106657	0.017083	1290	3	122652	0	379	225480	194710	0.001946	1368	3	218477	0	0.015136	0.000413	0.015136	0.000413	1.13236	0.030897	8.77852
174	A	1860	127435	110704	0.016802	1318	3	122706	0	114	225497	201373	0.000566	1424	3	218576	0	0.016235	0.000393	0.016235	0.000393	1.21458	0.029401	29.6855
175	G	2761	127441	110881	0.024901	1318	3	122735	0	2813	225499	200961	0.013998	1430	3	218622	0	0.010903	0.000542	0.010903	0.000542	0.815678	0.040548	1.7789
176	C	685	127451	110263	0.006212	1389	3	122793	0	971	225509	198897	0.004882	1448	3	218680	0	0.00133	0.000284	0.00133	0.000284	0.0995	0.021247	1.27243
177	C	733	127468	108489	0.006756	1389	3	122850	0	462	225521	195337	0.002365	1449	3	218766	0	0.004391	0.000273	0.004391	0.000273	0.328501	0.020424	2.85666
178	C	929	127472	108290	0.008579	1389	3	122885	0	1060	225535	194271	0.005456	1449	3	218829	0	0.003123	0.000328	0.003123	0.000328	0.233639	0.024538	1.5724
179	C	1033	127477	108876	0.009488	1389	3	122898	0	1734	225549	195797	0.008856	1459	3	218866	0	0.000632	0.000364	0.000632	0.000364	0.047281	0.027232	1.07136
180	C	584	127484	110031	0.005308	1408	3	122932	0	832	225558	198283	0.004196	1458	3	218935	0	0.001112	0.000263	0.001112	0.000263	0.083191	0.019676	1.26501
181	U	1741	127495	110098	0.015813	1407	3	123000	0	2012	225586	199794	0.01007	1455	3	219073	0	0.005743	0.00044	0.005743	0.00044	0.429647	0.032917	1.57031
182	C	1431	127507	109625	0.013054	1407	3	123094	0	627	225622	200081	0.003134	1455	3	219275	0	0.00992	0.000367	0.00992	0.000367	0.742137	0.027456	4.16528
183	U	277	127517	110842	0.002499	1404	2	123169	0	249	225648	203430	0.001224	1454	3	219396	0	0.001275	0.000169	0.001275	0.000169	0.095386	0.012643	2.04167
184	G	2314	127527	110096	0.021018	1390	2	123259	0	436	225681	205051	0.002126	1462	3	219550	0	0.018892	0.000449	0.018892	0.000449	1.41335	0.033591	9.88617
185	A	2095	127540	115250	0.018178	1390	2	123327	0	242	225698	209960	0.001153	1464	3	219648	0	0.017025	0.000404	0.017025	0.000404	1.27368	0.030224	15.7658
186	G	2298	127548	111887	0.020539	1390	2	123366	0	246	225704	202667	0.001214	1471	3	219685	0	0.019325	0.000435	0.019325	0.000435	1.44575	0.032543	16.9185
187	U	557	127550	111878	0.004979	1389	1	123412	0	652	225710	201688	0.003233	1474	3	219720	0	0.001746	0.000246	0.001746	0.000246	0.130622	0.018404	1.54006
188	C	448	127557	108786	0.004118	1392	1	123451	0	246	225717	197685	0.001244	1520	3	219763	0	0.002874	0.00021	0.002874	0.00021	0.21501	0.015711	3.31029
189	A	839	127568	110859	0.007568	1414	1	123477	0	157	225724	201838	0.000778	1520	3	219802	0	0.00679	0.000269	0.00679	0.000269	0.507975	0.020124	9.72751
190	G	1366	127578	110517	0.01236	1433	1	123530	0	1101	225738	201819	0.005455	1528	3	219872	0	0.006905	0.000373	0.006905	0.000373	0.516579	0.027905	2.26581
191	G	1802	127584	112041	0.016083	1435	1	123567	0	2638	225747	203508	0.012963	1528	2	219919	0	0.003121	0.000455	0.003121	0.000455	0.233489	0.03404	1.24069
192	A	554	127600	108775	0.005093	1435	1	123636	0	138	225765	199765	0.000691	1528	2	220005	0	0.004402	0.000224	0.004402	0.000224	0.329324	0.016758	7.37048
193	A	1040	127604	107431	0.009681	1435	1	123668	0	90	225778	198319	0.000454	1527	2	220053	0	0.009227	0.000304	0.009227	0.000304	0.690293	0.022743	21.3238
194	A	1233	127610	107221	0.0115	1457	1	123696	0	117	225788	196720	0.000595	1526	2	220102	0	0.010905	0.000332	0.010905	0.000332	0.815828	0.024838	19.3277
195	C	620	127615	108415	0.005719	1457	1	123727	0	113	225792	198609	0.000569	1526	2	220132	0	0.00515	0.000236	0.00515	0.000236	0.385283	0.017656	10.051
196	A	1616	127621	108541	0.014888	1457	1	123743	0	419	225798	196051	0.002137	1526	2	220172	0	0.012751	0.000385	0.012751	0.000385	0.953931	0.028803	6.96678
197	U	1435	127634	106839	0.013431	1509	1	123804	0	887	225815	194432	0.004562	1527	2	220279	0	0.008869	0.000386	0.008869	0.000386	0.66351	0.028878	2.9441
198	U	580	127646	107579	0.005391	1509	1	123871	0	281	225839	195988	0.001434	1527	2	220413	0	0.003958	0.00024	0.003958	0.00024	0.296107	0.017955	3.75941
199	U	210	127655	109629	0.001916	1509	1	123913	0	243	225858	200441	0.001212	1527	2	220487	0	0.000703	0.000153	0.000703	0.000153	0.052593	0.011446	1.58086
200	U	368	127664	110793	0.003322	1507	1	123938	0	443	225871	202113	0.002192	1526	2	220533	0	0.00113	0.000202	0.00113	0.000202	0.084538	0.015112	1.51551
201	C	445	127689	107249	0.004149	1495	1	124008	0	193	225902	203038	0.000951	1526	2	220619	0	0.003199	0.000208	0.003199	0.000208	0.239324	0.015561	4.36278
202	A	1053	127710	108178	0.009734	1495	1	124091	0	144	225942	204735	0.000703	1526	2	220752	0	0.009031	0.000306	0.009031	0.000306	0.675629	0.022893	13.8464
203	G	1500	127726	107614	0.013939	1495	1	124139	0	402	225981	204553	0.001965	1526	2	220850	0	0.011973	0.000373	0.011973	0.000373	0.895727	0.027905	7.09364
204	A	6820	127732	112485	0.06063	1495	1	124170	0	168	225993	204582	0.000821	1526	2	220893	0	0.059809	0.000737	0.059809	0.000737	4.47445	0.055137	73.849
205	C	664	127751	112142	0.005921	1537	1	124246	0	247	226001	203320	0.001215	1526	2	220925	0	0.004706	0.000242	0.004706	0.000242	0.352066	0.018105	4.87325
206	C	575	127765	113083	0.005085	1537	1	124311	0	414	226012	204958	0.00202	1531	3	220983	0	0.003065	0.000234	0.003065	0.000234	0.2293	0.017506	2.51733
207	U	202	127772	109279	0.001848	1537	1	124350	0	223	226025	201638	0.001106	1531	3	221025	0	0.000743	0.00015	0.000743	0.00015	0.055585	0.011222	1.67089
208	A	3545	127778	109537	0.032363	1537	1	124373	0	139	226032	201335	0.00069	1530	3	221063	0	0.031673	0.000547	0.031673	0.000547	2.36953	0.040922	46.9029
209	U	443	127790	109345	0.004051	1537	1	124416	0	194	226039	201444	0.000963	1530	3	221095	0	0.003088	0.000205	0.003088	0.000205	0.23102	0.015337	4.20665
210	G	1138	127804	113421	0.010033	1537	2	124483	0	672	226057	206981	0.003247	1530	3	221214	0	0.006787	0.000323	0.006787	0.000323	0.507751	0.024164	3.08993
211	G	952	127814	113741	0.00837	1537	2	124533	0	529	226072	207322	0.002552	1530	3	221268	0	0.005818	0.000293	0.005818	0.000293	0.435258	0.02192	3.27978
212	A	750	127825	111415	0.006732	1537	2	124576	0	162	226080	203582	0.000796	1530	3	221309	0	0.005936	0.000254	0.005936	0.000254	0.444085	0.019002	8.45729
213	A	873	127836	108943	0.008013	1537	2	124612	0	107	226089	197427	0.000542	1530	3	221337	0	0.007471	0.000276	0.007471	0.000276	0.558922	0.020648	14.7841
214	A	1107	127842	108491	0.010204	1568	10	124633	0	73	226096	196492	0.000372	1530	3	221360	0	0.009832	0.00031	0.009832	0.00031	0.735554	0.023192	27.4301
215	C	349	127845	110651	0.003154	1568	10	124650	0	192	226105	199780	0.000961	1530	3	221393	0	0.002193	0.000183	0.002193	0.000183	0.164063	0.013691	3.282
216	U	1165	127850	113268	0.010285	1568	10	124672	0	338	226112	204258	0.001655	1530	3	221422	0	0.008631	0.000314	0.008631	0.000314	0.645705	0.023491	6.2145
217	A	1625	127857	113237	0.01435	1594	12	124762	0	75	226127	204855	0.000366	1554	11	221549	0	0.013984	0.000358	0.013984	0.000358	1.04617	0.026783	39.2077
218	C	962	127877	109386	0.008795	1596	12	124839	0	291	226162	198091	0.001469	1555	11	221654	0	0.007326	0.000296	0.007326	0.000296	0.548075	0.022144	5.98707
219	U	553	127890	109704	0.005041	1596	12	124877	0	272	226189	198211	0.001372	1554	11	221719	0	0.003669	0.00023	0.003669	0.00023	0.274486	0.017207	3.6742
220	U	679	127910	109540	0.006199	1596	12	124946	0	1104	226222	198511	0.005561	1554	11	221815	0	0.000637	0.000291	0.000637	0.000291	0.047655	0.02177	1.11473
221	C	543	127931	113414	0.004788	1597	12	125004	0	291	226261	204428	0.001423	1571	11	221907	0	0.003364	0.000222	0.003364	0.000222	0.251668	0.016608	3.36472
222	C	384	127946	113141	0.003394	1597	12	125038	0	420	226284	204184	0.002057	1571	11	221973	0	0.001337	0.0002	0.001337	0.0002	0.100024	0.014962	1.64998
223	U	360	127961	112085	0.003212	1596	12	125094	0	523	226307	202692	0.00258	1571	11	222062	0	0.000632	0.000203	0.000632	0.000203	0.047281	0.015187	1.24496
224	G	1573	127977	111648	0.014089	1596	12	125146	0	1233	226330	203249	0.006066	1571	11	222135	0	0.008022	0.000395	0.008022	0.000395	0.600144	0.029551	2.32262
225	A	627	128032	109339	0.005734	1597	12	125288	0	179	226396	198131	0.000903	1572	11	222307	0	0.004831	0.000239	0.004831	0.000239	0.361418	0.01788	6.34994
226	A	1955	128042	108429	0.01803	1597	12	125331	0	66	226407	195793	0.000337	1572	11	222365	0	0.017693	0.00041	0.017693	0.00041	1.32365	0.030673	53.5015
227	A	667	128063	106396	0.006269	1596	12	125375	0	60	226425	193645	0.00031	1572	11	222412	0	0.005959	0.000246	0.005959	0.000246	0.445806	0.018404	20.2226
228	A	1987	128088	106358	0.018682	1596	12	125438	0	78	226477	193862	0.000402	1572	11	222527	0	0.01828	0.000422	0.01828	0.000422	1.36757	0.031571	46.4726
229	C	1529	128108	107217	0.014261	1596	12	125503	0	114	226508	195557	0.000583	1573	11	222616	0	0.013678	0.000369	0.013678	0.000369	1.02328	0.027606	24.4614
230	A	848	128135	105061	0.008072	1625	12	125587	0	46	226555	191567	0.00024	1557	11	222767	0	0.007831	0.000279	0.007831	0.000279	0.585855	0.020873	33.6333
231	A	1753	128161	106179	0.01651	1625	12	125726	0	112	226640	193254	0.00058	1559	11	223076	0	0.01593	0.000398	0.01593	0.000398	1.19176	0.029775	28.4655
232	C	671	128368	109514	0.006127	1654	12	126282	0	143	226983	199798	0.000716	1559	11	224100	0	0.005411	0.000244	0.005411	0.000244	0.404809	0.018254	8.55726
233	G	2142	128507	114987	0.018628	1655	12	126602	0	680	227285	208205	0.003266	1508	11	224727	0	0.015362	0.000422	0.015362	0.000422	1.14927	0.031571	5.70361
234	U	1545	128613	116660	0.013244	1655	12	126780	0	517	227458	211058	0.00245	1508	12	225007	0	0.010794	0.000354	0.010794	0.000354	0.807523	0.026484	5.40571
235	U	676	128697	115479	0.005854	1655	12	126923	0	640	227567	208506	0.003069	1506	12	225191	0	0.002784	0.000256	0.002784	0.000256	0.208277	0.019152	1.90746
236	C	1146	128718	115331	0.009937	1687	12	126983	0	308	227596	208560	0.001477	1509	12	225267	0	0.00846	0.000305	0.00846	0.000305	0.632912	0.022818	6.72783
237	U	419	128734	116671	0.003591	1687	12	127031	0	287	227616	211126	0.001359	1509	12	225319	0	0.002232	0.000193	0.002232	0.000193	0.166981	0.014439	2.64238
238	G	2173	128882	115296	0.018847	1694	12	127128	148	317	227738	209856	0.001511	1535	22	225405	122	0.017337	0.000413	0.017337	0.000413	1.29702	0.030897	12.4732
239	U	2572	128971	117042	0.021975	1714	18	127155	237	1910	227833	210012	0.009095	1538	22	225427	217	0.01288	0.000481	0.01288	0.000481	0.963582	0.035985	2.41616
240	C	927	129116	114135	0.008122	1716	18	127202	382	1331	227959	205011	0.006492	1572	22	225492	343	0.00163	0.000321	0.00163	0.000321	0.121944	0.024015	1.25108
241	C	682	129236	114816	0.00594	1717	18	127262	502	540	228071	204994	0.002634	1574	22	225555	455	0.003306	0.000254	0.003306	0.000254	0.247329	0.019002	2.25513
242	C	1341	129670	114473	0.011715	1724	18	127282	936	2674	228518	204655	0.013066	1604	24	225595	902	-0.001351	0.000408	-0.001351	0.000408	-0.101071	0.030523	0.896602
243	C	1336	134112	113659	0.011754	1754	20	127301	5378	2359	232813	203030	0.011619	1687	28	225624	5197	0.000135	0.000401	0.000135	0.000401	0.0101	0.03	1.01162
244	C	1365	140436	111313	0.012263	1807	49	127347	11702	1541	238626	199564	0.007722	1805	36	225726	11010	0.004541	0.000386	0.004541	0.000386	0.339722	0.028878	1.58806
245	U	500	157762	111541	0.004483	1998	61	127406	29028	852	254679	201020	0.004238	2095	49	225844	27063	0.000244	0.000248	0.000244	0.000248	0.018254	0.018553	1.05781
246	U	221	172096	113609	0.001945	2162	66	127510	43362	270	268216	205618	0.001313	2375	69	226003	40600	0.000632	0.000153	0.000632	0.000153	0.047281	0.011446	1.48134
247	G	1248	221480	115704	0.010786	2672	97	127582	92746	803	314478	208727	0.003847	3371	116	226140	86862	0.006939	0.000334	0.006939	0.000334	0.519122	0.024987	2.80374
248	C	544	349995	114648	0.004745	5074	197	127637	221261	370	435151	206155	0.001795	7054	264	226217	207535	0.00295	0.000224	0.00295	0.000224	0.220696	0.016758	2.64345
249	C	539	350387	114917	0.00469	5079	197	127676	221653	322	435606	206823	0.001557	7061	266	226288	207990	0.003133	0.00022	0.003133	0.00022	0.234387	0.016459	3.0122
250	G	1543	350722	113725	0.013568	5085	197	127756	221988	426	435917	207953	0.002049	7055	266	226409	208301	0.011519	0.000359	0.011519	0.000359	0.861762	0.026858	6.62177
251	U	2906	350817	117622	0.024706	5087	197	127784	222083	1725	436020	212174	0.00813	7056	291	226446	208404	0.016576	0.000498	0.016576	0.000498	1.24009	0.037256	3.03887
252	C	1350	350904	114809	0.011759	5133	198	127833	222170	669	436109	207202	0.003229	7057	291	226504	208493	0.00853	0.000344	0.00853	0.000344	0.638148	0.025735	3.64168
253	C	696	350969	115214	0.006041	5125	198	127878	222235	413	436174	206731	0.001998	7057	291	226558	208558	0.004043	0.000249	0.004043	0.000249	0.302466	0.018628	3.02352
254	C	632	351009	113516	0.005567	5127	198	127915	222275	550	436215	204435	0.00269	7055	292	226610	208599	0.002877	0.000249	0.002877	0.000249	0.215235	0.018628	2.06952
255	A	1301	351038	113154	0.011498	5126	198	127937	222304	157	436268	205646	0.000763	7055	292	226651	208652	0.010734	0.000325	0.010734	0.000325	0.803035	0.024314	15.0695
256	A	1155	351086	114608	0.010078	5146	262	127958	222352	137	436349	207895	0.000659	7063	324	226722	208733	0.009419	0.000302	0.009419	0.000302	0.704657	0.022593	15.2929
257	G	1412	351150	113886	0.012398	5147	262	128003	222416	1250	436422	205762	0.006075	7062	324	226785	208806	0.006323	0.000372	0.006323	0.000372	0.473038	0.02783	2.04082
258	C	591	351264	115145	0.005133	5149	262	128037	222530	439	436505	207834	0.002112	7063	324	226839	208889	0.00302	0.000234	0.00302	0.000234	0.225933	0.017506	2.4304
259	A	1434	351321	112246	0.012776	5162	262	128139	222530	152	436628	205191	0.000741	7065	324	227044	208889	0.012035	0.000343	0.012035	0.000343	0.900365	0.025661	17.2416
260	A	2034	351366	113685	0.017892	5184	262	128220	222530	131	436686	206657	0.000634	7087	324	227159	208889	0.017258	0.000401	0.017258	0.000401	1.29111	0.03	28.2208
261	U	673	351439	112593	0.005977	5194	323	128357	222530	234	436787	206318	0.001134	7120	324	227368	208889	0.004843	0.000242	0.004843	0.000242	0.362316	0.018105	5.27072
262	G	1439	351512	114131	0.012608	5410	332	128487	222530	658	436882	209242	0.003145	7280	324	227541	208889	0.009464	0.000354	0.009464	0.000354	0.708023	0.026484	4.0089
263	G	1187	351560	111921	0.010606	5461	332	128589	222530	444	436949	207165	0.002143	7412	324	227666	208889	0.008462	0.000324	0.008462	0.000324	0.633061	0.024239	4.94914
264	A	1673	351576	112508	0.01487	5529	358	128637	222530	148	436973	206892	0.000715	7554	324	227719	208889	0.014155	0.000368	0.014155	0.000368	1.05897	0.027531	20.7972
265	U	2324	351596	115324	0.020152	5627	359	128697	222530	290	437012	208039	0.001394	7950	324	227801	208889	0.018758	0.000426	0.018758	0.000426	1.40333	0.03187	14.4562
266	G	464	351620	115792	0.004007	5853	382	128768	222530	289	437043	209353	0.00138	8327	324	227880	208890	0.002627	0.000203	0.002627	0.000203	0.196532	0.015187	2.90362
267	A	2797	351638	115920	0.024129	5896	383	128826	222530	1058	437078	207519	0.005098	8424	325	227948	208890	0.01903	0.000482	0.01903	0.000482	1.42368	0.03606	4.73303
268	U	3186	351676	302383	0.010536	5910	383	128937	222522	788	437095	388924	0.002026	8476	325	228006	208887	0.00851	0.0002	0.00851	0.0002	0.636652	0.014962	5.20039
269	U	938	351733	303281	0.003093	5948	383	129061	222512	378	437139	388142	0.000974	8482	325	228093	208881	0.002119	0.000113	0.002119	0.000113	0.158527	0.008454	3.17556
270	U	1335	351778	312255	0.004275	5941	383	129187	222440	375	437213	394052	0.000952	8491	325	228236	208858	0.003324	0.000127	0.003324	0.000127	0.248676	0.009501	4.49055
271	G	5083	351775	311097	0.016339	5969	388	129277	222250	515	437236	398052	0.001294	8504	325	228343	208728	0.015045	0.000236	0.015045	0.000236	1.12555	0.017656	12.6267
272	A	7930	351786	317626	0.024966	5964	388	129301	222208	341	437232	399181	0.000854	8515	325	228361	208685	0.024112	0.000284	0.024112	0.000284	1.80387	0.021247	29.2342
273	U	1201	351768	316921	0.00379	5990	388	129315	222061	253	437230	400086	0.000632	8521	325	228400	208577	0.003157	0.000116	0.003157	0.000116	0.236182	0.008678	5.99684
274	G	3940	351743	197688	0.01993	5992	388	129339	221893	852	437204	188274	0.004525	8530	325	228424	208449	0.015405	0.000353	0.015405	0.000353	1.15248	0.026409	4.40442
275	C	2397	351729	198959	0.012048	6007	388	129339	221838	307	437196	189519	0.00162	8531	325	228424	208409	0.010428	0.000263	0.010428	0.000263	0.780142	0.019676	7.43704
276	U	877	351724	198537	0.004417	6007	388	129339	221792	244	437191	190103	0.001284	8532	325	228424	208371	0.003134	0.00017	0.003134	0.00017	0.234462	0.012718	3.44003
277	G	2876	351712	197679	0.014549	6002	388	129339	221724	222	437180	189283	0.001173	8510	325	228424	208310	0.013376	0.000282	0.013376	0.000282	1.00069	0.021097	12.4032
278	U	4595	351703	197934	0.023215	6002	388	129339	221659	2153	437170	189300	0.011373	8495	325	228424	208254	0.011841	0.000421	0.011841	0.000421	0.885852	0.031496	2.04124
279	C	2260	351677	197249	0.011458	6002	388	129339	221542	697	437123	189768	0.003673	8500	325	228424	208118	0.007785	0.000278	0.007785	0.000278	0.582413	0.020798	3.11952
280	C	2215	351627	202298	0.010949	6002	388	129339	221404	789	437079	192630	0.004096	8509	324	228424	207968	0.006853	0.000275	0.006853	0.000275	0.512688	0.020573	2.6731
281	C	1777	351589	201558	0.008816	6002	388	129339	221252	750	437032	190855	0.00393	8509	299	228424	207828	0.004887	0.000254	0.004887	0.000254	0.365607	0.019002	2.24326
282	C	3757	351567	199645	0.018818	6002	388	129339	221139	2375	437023	189785	0.012514	8505	299	228424	207763	0.006304	0.0004	0.006304	0.0004	0.471616	0.029925	1.50376
283	G	2426	351483	197161	0.012305	5971	387	129339	220824	975	436905	187645	0.005196	8504	299	228424	207464	0.007109	0.0003	0.007109	0.0003	0.53184	0.022444	2.36817
284	G	1031	351456	193113	0.005339	5969	387	129339	220687	418	436886	184084	0.002271	8503	299	228424	207346	0.003068	0.0002	0.003068	0.0002	0.229524	0.014962	2.35095
285	A	677	351440	198134	0.003417	5961	387	129338	220573	114	436868	188389	0.000605	8462	299	228422	207264	0.002812	0.000143	0.002812	0.000143	0.210372	0.010698	5.64793
286	C	653	351430	196498	0.003323	5960	387	129337	220524	154	436857	187278	0.000822	8457	299	228419	207227	0.002501	0.000146	0.002501	0.000146	0.187105	0.010923	4.04258
287	G	1407	351408	201201	0.006993	5959	387	129336	220432	296	436839	192154	0.00154	8456	299	228417	207153	0.005453	0.000207	0.005453	0.000207	0.407951	0.015486	4.54091
288	A	4404	351391	194671	0.022623	5957	387	129334	220358	111	436830	188901	0.000588	8456	299	228413	207091	0.022035	0.000345	0.022035	0.000345	1.64849	0.02581	38.4745
289	U	5023	351378	198472	0.025308	5956	386	129331	220264	201	436827	190480	0.001055	8456	299	228409	207039	0.024253	0.000365	0.024253	0.000365	1.81442	0.027306	23.9886
290	A	4251	351350	195575	0.021736	5956	386	129316	220197	133	436781	186847	0.000712	8454	299	228370	206995	0.021024	0.000339	0.021024	0.000339	1.57285	0.025361	30.5281
291	U	1157	351320	197343	0.005863	5956	385	129305	220106	205	436743	187265	0.001095	8453	299	228344	206939	0.004768	0.000189	0.004768	0.000189	0.356705	0.01414	5.35434
292	U	614	350964	190822	0.003218	5951	385	128975	219986	122	436126	183534	0.000665	8439	299	227742	206877	0.002553	0.000143	0.002553	0.000143	0.190996	0.010698	4.8391
293	G	2393	350822	193725	0.012353	5947	384	128877	219799	283	435913	187308	0.001511	8432	299	227561	206727	0.010842	0.000268	0.010842	0.000268	0.811114	0.02005	8.17538
294	A	1954	296495	186478	0.010478	4002	258	75090	219160	199	339906	181742	0.001095	6613	254	132301	205888	0.009383	0.000249	0.009383	0.000249	0.701963	0.018628	9.56895
295	A	1931	279452	192393	0.010037	3297	205	58210	218883	147	309535	187319	0.000785	5961	238	102181	205572	0.009252	0.000237	0.009252	0.000237	0.692163	0.017731	12.786
296	C	1534	262269	191578	0.008007	2943	187	41227	218641	221	279944	186565	0.001185	5576	231	72820	205318	0.006823	0.000219	0.006823	0.000219	0.510444	0.016384	6.75696
297	A	3293	251285	189409	0.017386	2642	170	30349	218462	151	260802	186237	0.000811	5284	226	53821	205126	0.016575	0.00031	0.016575	0.00031	1.24001	0.023192	21.4377
298	A	5517	236344	187082	0.02949	2376	161	15572	218202	123	234237	181447	0.000678	5010	221	27492	204819	0.028812	0.000402	0.028812	0.000402	2.15549	0.030075	43.4956
299	U	1412	222378	185890	0.007596	2085	145	1774	217922	101	209563	180683	0.000559	4699	219	3035	204545	0.007037	0.00021	0.007037	0.00021	0.526454	0.015711	13.5886
300	G	4450	220763	193565	0.02299	2058	144	191	217826	601	206902	187244	0.00321	4670	219	395	204481	0.01978	0.000369	0.01978	0.000369	1.47979	0.027606	7.16199
301	G	3156	220580	190695	0.01655	2052	142	41	217669	475	206561	183688	0.002586	4667	219	78	204386	0.013964	0.000318	0.013964	0.000318	1.04468	0.02379	6.39985
302	U	1877	220560	187370	0.010018	2052	142	41	217514	267	206541	181768	0.001469	4667	219	77	204296	0.008549	0.000248	0.008549	0.000248	0.63957	0.018553	6.81961
303	U	889	220545	187674	0.004737	2052	142	41	217377	221	206524	183506	0.001204	4667	220	77	204197	0.003533	0.000178	0.003533	0.000178	0.264312	0.013317	3.93439
304	C	1113	220482	190435	0.005845	2010	129	0	217253	278	206440	187318	0.001484	4667	219	0	204124	0.00436	0.000197	0.00436	0.000197	0.326181	0.014738	3.93868
305	A	3489	220470	200545	0.017398	2009	123	0	217169	139	206425	192997	0.00072	4665	219	0	204082	0.016677	0.000301	0.016677	0.000301	1.24764	0.022518	24.1639
306	C	1432	220458	200606	0.007138	2009	123	0	217106	192	206416	192119	0.000999	4665	219	0	204043	0.006139	0.000202	0.006139	0.000202	0.459272	0.015112	7.14515
307	U	544	220442	196842	0.002764	2009	123	0	216999	155	206394	190168	0.000815	4664	218	0	203944	0.001949	0.000135	0.001949	0.000135	0.145809	0.0101	3.39141
308	G	3384	220400	187518	0.018046	2009	123	0	216782	226	206365	186957	0.001209	4657	218	0	203810	0.016837	0.00032	0.016837	0.00032	1.25961	0.02394	14.9264
309	A	5032	220383	186226	0.027021	2009	123	0	216700	155	206355	182411	0.00085	4651	218	0	203770	0.026171	0.000387	0.026171	0.000387	1.95791	0.028952	31.7894
310	A	4106	220365	188315	0.021804	2007	123	0	216588	122	206336	182016	0.00067	4642	218	0	203688	0.021134	0.000346	0.021134	0.000346	1.58108	0.025885	32.5433
311	G	2624	220348	188529	0.013918	2007	123	0	216486	277	206329	182580	0.001517	4642	200	0	203628	0.012401	0.000287	0.012401	0.000287	0.927747	0.021471	9.17469
312	A	2784	220327	197314	0.014109	2007	122	0	216387	108	206318	190155	0.000568	4639	200	0	203570	0.013542	0.000273	0.013542	0.000273	1.01311	0.020424	24.8398
313	C	1572	220317	190934	0.008233	2007	122	0	216325	325	206311	186552	0.001742	4638	200	0	203529	0.006491	0.000229	0.006491	0.000229	0.485606	0.017132	4.72618
314	C	1574	220275	190416	0.008266	2007	122	0	216081	391	206256	184893	0.002115	4634	199	0	203346	0.006151	0.000234	0.006151	0.000234	0.46017	0.017506	3.90827
315	C	1487	220265	187221	0.007942	2007	122	0	216010	511	206249	182046	0.002807	4633	198	0	203311	0.005136	0.000241	0.005136	0.000241	0.384236	0.01803	2.82936
316	A	2753	220254	192627	0.014292	1936	92	0	215937	216	206235	186030	0.001161	4617	181	0	203245	0.013131	0.000284	0.013131	0.000284	0.98236	0.021247	12.3101
317	G	2448	220248	195357	0.012531	1936	92	0	215901	969	206227	186973	0.005183	4617	181	0	203198	0.007348	0.000303	0.007348	0.000303	0.54972	0.022668	2.41771
318	G	2190	220244	191960	0.011409	1939	92	0	215829	357	206219	183264	0.001948	4589	136	0	203148	0.009461	0.000265	0.009461	0.000265	0.707799	0.019825	5.85678
319	U	1841	220234	192852	0.009546	1938	92	0	215752	1673	206211	185086	0.009039	4486	118	0	203104	0.000507	0.000314	0.000507	0.000314	0.03793	0.023491	1.05609
320	C	837	220241	191553	0.00437	1937	92	0	215722	265	206228	184247	0.001438	4484	118	0	203085	0.002931	0.000175	0.002931	0.000175	0.219275	0.013092	3.03894
321	C	678	220229	192936	0.003514	1936	56	0	215656	287	206222	186919	0.001535	4478	82	0	203037	0.001979	0.000163	0.001979	0.000163	0.148053	0.012194	2.28925
322	A	1543	220212	189316	0.00815	1888	54	0	215545	139	206216	184776	0.000752	4459	80	0	202987	0.007398	0.000217	0.007398	0.000217	0.553461	0.016234	10.8378
323	G	2118	220202	190840	0.011098	1909	54	0	215475	322	206212	185847	0.001733	4460	50	0	202946	0.009366	0.00026	0.009366	0.00026	0.700692	0.019451	6.40392
324	A	2194	220178	190525	0.011516	1828	47	0	215381	110	206198	185109	0.000594	4441	50	0	202882	0.010921	0.000252	0.010921	0.000252	0.817025	0.018853	19.3872
325	U	1917	220158	187675	0.010214	1870	47	0	215266	124	206175	183599	0.000675	4440	50	0	202788	0.009539	0.000241	0.009539	0.000241	0.713634	0.01803	15.1319
326	G	3477	220130	184863	0.018809	1869	47	0	215102	205	206145	182428	0.001124	4438	48	0	202686	0.017685	0.000328	0.017685	0.000328	1.32306	0.024538	16.734
327	A	4039	220121	190095	0.021247	1868	47	0	215064	134	206141	185070	0.000724	4438	47	0	202635	0.020523	0.00034	0.020523	0.00034	1.53537	0.025436	29.3467
328	A	3616	220123	190119	0.01902	1873	47	0	214969	94	206134	185217	0.000508	4438	47	0	202525	0.018512	0.000321	0.018512	0.000321	1.38492	0.024015	37.4409
329	G	2457	220111	178315	0.013779	1874	47	0	214832	435	206112	176877	0.002459	4438	47	0	202399	0.01132	0.000302	0.01132	0.000302	0.846875	0.022593	5.6035
330	C	983	220093	177980	0.005523	1874	47	0	214603	184	206084	176453	0.001043	4438	47	0	202229	0.00448	0.000192	0.00448	0.000192	0.335159	0.014364	5.2953
331	U	892	220059	161971	0.005507	1875	47	0	214474	528	206056	159974	0.003301	4438	47	0	202119	0.002207	0.000234	0.002207	0.000234	0.165111	0.017506	1.66828
332	C	2231	220035	167070	0.013354	1771	47	0	214279	904	206015	163419	0.005532	4254	47	0	201924	0.007822	0.000337	0.007822	0.000337	0.585181	0.025212	2.41396
333	C	1598	220023	164279	0.009727	1741	46	0	214207	418	206006	160048	0.002612	4206	47	0	201867	0.007116	0.000275	0.007116	0.000275	0.532364	0.020573	3.72397
334	C	760	220005	179363	0.004237	1665	46	0	214062	564	205982	176011	0.003204	4142	46	0	201721	0.001033	0.000205	0.001033	0.000205	0.077281	0.015337	1.32241
335	A	3160	219986	181861	0.017376	1616	40	0	213965	194	205961	177773	0.001091	3877	24	0	201641	0.016285	0.000319	0.016285	0.000319	1.21832	0.023865	15.9267
336	G	4388	219975	187324	0.023425	1594	40	0	213855	359	205949	180567	0.001988	3871	24	0	201559	0.021436	0.000369	0.021436	0.000369	1.60367	0.027606	11.7832
337	A	4935	219964	190790	0.025866	1553	23	0	213780	144	205940	184583	0.00078	3704	22	0	201484	0.025086	0.000374	0.025086	0.000374	1.87674	0.02798	33.1615
338	A	4252	219946	189893	0.022392	1545	23	0	213658	110	205926	182710	0.000602	3707	22	0	201377	0.02179	0.000348	0.02179	0.000348	1.63016	0.026035	37.196
339	U	1193	219931	183131	0.006514	1545	23	0	213516	159	205906	177123	0.000898	3699	21	0	201258	0.005617	0.000202	0.005617	0.000202	0.42022	0.015112	7.2539
340	G	2644	219906	183548	0.014405	1545	23	0	213294	621	205874	175948	0.003529	3683	21	0	201080	0.010875	0.000314	0.010875	0.000314	0.813583	0.023491	4.08189
341	C	1074	219898	179817	0.005973	1545	23	0	213218	270	205861	172373	0.001566	3682	21	0	200999	0.004406	0.000206	0.004406	0.000206	0.329623	0.015411	3.81418
342	C	603	219850	179856	0.003353	1544	23	0	213001	185	205788	173127	0.001069	3663	21	0	200738	0.002284	0.000158	0.002284	0.000158	0.170871	0.01182	3.13658
343	A	1043	219842	181623	0.005743	1464	23	0	212941	144	205774	175840	0.000819	3410	20	0	200682	0.004924	0.00019	0.004924	0.00019	0.368376	0.014214	7.01221
344	G	913	219854	187045	0.004881	1493	23	0	212945	303	205769	179385	0.001689	3410	20	0	200649	0.003192	0.000188	0.003192	0.000188	0.238801	0.014065	2.88988
345	A	1359	219861	193342	0.007029	1461	23	0	212938	261	205765	182779	0.001428	3307	20	0	200612	0.005601	0.00021	0.005601	0.00021	0.419023	0.015711	4.92227
346	G	978	219968	192587	0.005078	1463	23	0	213108	336	205764	181900	0.001847	3277	17	0	200591	0.003231	0.000191	0.003231	0.000191	0.241718	0.014289	2.74932
347	G	1299	220174	195186	0.006655	1463	23	0	213525	925	205777	184477	0.005014	3277	17	0	200597	0.001641	0.000248	0.001641	0.000248	0.122767	0.018553	1.32728
348	C	498	220177	192608	0.002586	1463	23	0	213479	237	205773	181909	0.001303	3279	17	0	200571	0.001283	0.000143	0.001283	0.000143	0.095984	0.010698	1.98465
349	U	641	220181	196693	0.003259	1463	23	0	213423	318	205770	185875	0.001711	3280	17	0	200518	0.001548	0.000161	0.001548	0.000161	0.115809	0.012045	1.90473
350	G	1543	223506	204551	0.007543	1471	23	0	220315	635	209472	193163	0.003287	3284	17	0	207146	0.004256	0.000232	0.004256	0.000232	0.318401	0.017356	2.2948
351	C	41	223643	209351	0.000196	1471	23	0	220615	18	209560	198344	9.1e-05	3284	17	0	207348	0.000105	3.7e-05	0.000105	3.7e-05	0.007855	0.002768	2.15385
352	U	80	223653	202795	0.000394	1471	23	0	220596	8	209554	196542	4.1e-05	3284	17	0	207332	0.000354	4.6e-05	0.000354	4.6e-05	0.026484	0.003441	9.60976
353	C	603	223728	199780	0.003018	1469	23	0	220809	71	209574	194132	0.000366	3210	5	0	207354	0.002653	0.00013	0.002653	0.00013	0.198477	0.009726	8.2459
354	C	197	223759	197065	0.001	1474	23	0	220875	39	209571	192687	0.000202	3210	5	0	207344	0.000797	7.8e-05	0.000797	7.8e-05	0.059625	0.005835	4.9505
355	C	12	223731	196251	6.1e-05	1475	21	0	220819	13	209557	191754	6.8e-05	3206	2	0	207308	-7e-06	2.6e-05	-7e-06	2.6e-05	-0.000524	0.001945	0.897059
356	C	10	223710	191532	5.2e-05	1475	21	0	220760	9	209548	190057	4.7e-05	3206	2	0	207273	5e-06	2.3e-05	5e-06	2.3e-05	0.000374	0.001721	1.10638
357	C	185931	223689	187688	0.990639	1474	21	0	220689	184557	209524	184878	0.998264	3195	2	0	207198	-0.007625	0.003268	nan	nan	nan	nan	0.992362
358	C	2271	223714	191968	0.01183	1473	21	0	220757	426	209541	186631	0.002283	3197	2	0	207263	0.009548	0.000272	0.009548	0.000272	0.714307	0.020349	5.18178
359	G	1814	223724	194811	0.009312	1473	21	0	220790	441	209545	187709	0.002349	3197	2	0	207286	0.006962	0.000246	0.006962	0.000246	0.520843	0.018404	3.96424
360	U	760	223732	196621	0.003865	1493	21	0	220805	292	209550	188857	0.001546	3198	2	0	207294	0.002319	0.000167	0.002319	0.000167	0.17349	0.012494	2.5
361	G	1027	223732	197952	0.005188	1493	21	0	220828	469	209548	189592	0.002474	3198	2	0	207296	0.002714	0.000198	0.002714	0.000198	0.20304	0.014813	2.09701
362	G	7601	223723	205364	0.037012	1493	21	0	220828	5678	209540	195156	0.029095	3198	2	0	207287	0.007918	0.000574	0.007918	0.000574	0.592363	0.042942	1.27211
363	C	1616	223737	206456	0.007827	1494	21	0	220878	1141	209556	195575	0.005834	3206	2	0	207309	0.001993	0.00026	0.001993	0.00026	0.149101	0.019451	1.34162
364	C	1736	223715	205462	0.008449	1494	21	0	220821	1036	209537	194444	0.005328	3206	2	0	207258	0.003121	0.000262	0.003121	0.000262	0.233489	0.019601	1.58577
365	C	2261	223709	205795	0.010987	1519	21	0	220796	1084	209527	194409	0.005576	3206	2	0	207227	0.005411	0.000286	0.005411	0.000286	0.404809	0.021396	1.97041
366	C	1069	223683	206615	0.005174	1519	21	0	220704	758	209503	195407	0.003879	3205	2	0	207159	0.001295	0.000212	0.001295	0.000212	0.096882	0.01586	1.33385
367	U	593	223674	206971	0.002865	1519	22	0	220657	314	209491	196111	0.001601	3195	2	0	207113	0.001264	0.000148	0.001264	0.000148	0.094563	0.011072	1.78951
368	G	2121	223673	206879	0.010252	1519	21	0	220627	1246	209494	196551	0.006339	3195	2	0	207111	0.003913	0.000286	0.003913	0.000286	0.29274	0.021396	1.61729
369	C	776	223668	205072	0.003784	1519	20	0	220575	214	209481	195742	0.001093	3195	2	0	207060	0.002691	0.000155	0.002691	0.000155	0.20132	0.011596	3.46203
370	A	6229	223632	205638	0.030291	1518	20	0	220492	152	209444	195847	0.000776	3195	2	0	206951	0.029515	0.000389	0.029515	0.000389	2.20808	0.029102	39.0348
371	C	1325	223644	204957	0.006465	1517	20	0	220528	246	209445	194213	0.001267	3183	2	0	206961	0.005198	0.000195	0.005198	0.000195	0.388874	0.014588	5.1026
372	C	875	223628	205437	0.004259	1517	20	0	220492	468	209431	194735	0.002403	3179	2	0	206914	0.001856	0.000182	0.001856	0.000182	0.138852	0.013616	1.77237
373	A	2341	223618	205491	0.011392	1517	20	0	220449	146	209420	194714	0.00075	3179	2	0	206889	0.010642	0.000243	0.010642	0.000243	0.796152	0.018179	15.1893
374	G	2653	223619	206945	0.01282	1517	21	0	220446	1068	209420	196338	0.00544	3181	2	0	206885	0.00738	0.000299	0.00738	0.000299	0.552114	0.022369	2.35662
375	C	681	223618	206710	0.003294	1515	21	0	220425	546	209420	196087	0.002784	3183	2	0	206875	0.00051	0.000174	0.00051	0.000174	0.038154	0.013017	1.18319
376	A	1324	223600	206504	0.006411	1492	21	0	220356	109	209398	196178	0.000556	3183	2	0	206813	0.005856	0.000184	0.005856	0.000184	0.438101	0.013765	11.5306
377	G	1628	223606	207188	0.007858	1492	21	0	220372	698	209395	196365	0.003555	3181	2	0	206815	0.004303	0.000237	0.004303	0.000237	0.321917	0.017731	2.21041
378	C	750	223605	207968	0.003606	1492	21	0	220375	271	209399	197034	0.001375	3182	2	0	206815	0.002231	0.000156	0.002231	0.000156	0.166906	0.011671	2.62255
379	U	1468	223594	205974	0.007127	1492	21	0	220357	1016	209399	195497	0.005197	3179	1	0	206801	0.00193	0.000247	0.00193	0.000247	0.144388	0.018479	1.37137
380	C	1419	223576	205752	0.006897	1492	21	0	220312	503	209393	195097	0.002578	3162	1	0	206778	0.004318	0.000216	0.004318	0.000216	0.323039	0.016159	2.67533
381	C	1264	223549	205248	0.006158	1492	21	0	220254	445	209355	194666	0.002286	3162	1	0	206713	0.003872	0.000204	0.003872	0.000204	0.289673	0.015262	2.69379
382	U	498	223526	202519	0.002459	1506	21	0	220186	358	209336	194006	0.001845	3161	1	0	206672	0.000614	0.000147	0.000614	0.000147	0.045935	0.010997	1.33279
383	A	3240	223503	202582	0.015994	1506	21	0	220109	98	209316	193934	0.000505	3165	1	0	206639	0.015488	0.000286	0.015488	0.000286	1.15869	0.021396	31.6713
384	C	1053	223502	200099	0.005262	1507	21	0	220115	184	209314	191661	0.00096	3169	1	0	206642	0.004302	0.000177	0.004302	0.000177	0.321842	0.013242	5.48125
385	A	2612	223490	200984	0.012996	1507	21	0	220078	125	209295	191896	0.000651	3166	1	0	206601	0.012345	0.000261	0.012345	0.000261	0.923557	0.019526	19.9631
386	C	1039	223502	198198	0.005242	1508	21	0	220122	174	209307	189496	0.000918	3179	1	0	206629	0.004324	0.000177	0.004324	0.000177	0.323488	0.013242	5.71024
387	C	1230	223506	198817	0.006187	1508	21	0	220128	444	209312	190415	0.002332	3179	1	0	206626	0.003855	0.000208	0.003855	0.000208	0.288401	0.015561	2.65309
388	G	2569	223531	198075	0.01297	1508	21	0	220174	1114	209321	190930	0.005835	3183	1	0	206648	0.007135	0.00031	0.007135	0.00031	0.533785	0.023192	2.22279
389	G	5100	223559	202184	0.025225	1508	21	0	220247	2005	209351	192524	0.010414	3188	1	0	206712	0.01481	0.000423	0.01481	0.000423	1.10797	0.031646	2.42222
390	C	2867	223587	203823	0.014066	1544	21	0	220298	1936	209370	194032	0.009978	3210	1	0	206752	0.004088	0.000347	0.004088	0.000347	0.305832	0.02596	1.4097
391	G	1492	223614	203961	0.007315	1547	21	0	220399	558	209399	194032	0.002876	3254	1	0	206841	0.004439	0.000225	0.004439	0.000225	0.332092	0.016833	2.54346
392	G	8922	223617	206871	0.043128	1574	21	0	220439	6344	209406	196298	0.032318	3256	1	0	206880	0.01081	0.000611	0.01081	0.000611	0.80872	0.04571	1.33449
393	C	954	223605	206425	0.004622	2617	45	0	220429	675	209388	195541	0.003452	3638	3	0	206881	0.00117	0.0002	0.00117	0.0002	0.08753	0.014962	1.33893
394	C	1407	222822	203898	0.006901	2621	45	0	218711	804	207993	191475	0.004199	3640	16	0	204044	0.002702	0.000236	0.002702	0.000236	0.202143	0.017656	1.64349
395	C	1447	222658	202712	0.007138	2625	45	0	218374	1002	207983	189899	0.005276	3641	16	0	204038	0.001862	0.000251	0.001862	0.000251	0.1393	0.018778	1.35292
396	C	1132	222553	200292	0.005652	2639	47	0	218149	592	207990	188661	0.003138	3650	16	0	204082	0.002514	0.000212	0.002514	0.000212	0.188078	0.01586	1.80115
397	U	676	222482	200604	0.00337	2705	47	0	218020	329	207994	190264	0.001729	3648	17	0	204105	0.001641	0.000161	0.001641	0.000161	0.122767	0.012045	1.9491
398	G	3001	222480	200405	0.014975	2722	47	0	218044	1158	208010	190409	0.006082	3648	18	0	204155	0.008893	0.000327	0.008893	0.000327	0.665305	0.024464	2.46218
399	C	854	222476	200331	0.004263	2720	47	0	218054	182	208010	190510	0.000955	3663	18	0	204160	0.003308	0.000162	0.003308	0.000162	0.247479	0.01212	4.46387
400	A	3317	222482	198352	0.016723	2720	47	0	218073	120	208025	188344	0.000637	3663	19	0	204196	0.016086	0.000296	0.016086	0.000296	1.20343	0.022144	26.2527
401	C	1584	222494	199754	0.00793	2720	47	0	218145	272	208040	188775	0.001441	3671	19	0	204253	0.006489	0.000218	0.006489	0.000218	0.485457	0.016309	5.50312
402	C	1411	222514	198512	0.007108	2720	47	0	218206	356	208051	187542	0.001898	3671	19	0	204291	0.00521	0.000214	0.00521	0.000214	0.389772	0.01601	3.74499
403	A	2678	222514	200821	0.013335	2738	47	0	218242	142	208062	190098	0.000747	3671	19	0	204317	0.012588	0.000265	0.012588	0.000265	0.941737	0.019825	17.8514
404	G	3865	222530	200425	0.019284	2738	47	0	218298	1684	208071	189387	0.008892	3664	19	0	204358	0.010392	0.000378	0.010392	0.000378	0.777449	0.028279	2.16869
405	C	1519	222552	201996	0.00752	2782	47	0	218401	817	208087	190655	0.004285	3681	20	0	204418	0.003235	0.000244	0.003235	0.000244	0.242018	0.018254	1.75496
406	C	1327	222565	200578	0.006616	2772	47	0	218456	416	208099	188649	0.002205	3684	20	0	204472	0.004411	0.000211	0.004411	0.000211	0.329997	0.015785	3.00045
407	C	1523	222578	199714	0.007626	2772	47	0	218517	860	208106	187892	0.004577	3691	29	0	204534	0.003049	0.00025	0.003049	0.00025	0.228103	0.018703	1.66616
408	C	1861	222591	199704	0.009319	2772	47	0	218554	990	208110	187826	0.005271	3691	37	0	204561	0.004048	0.000273	0.004048	0.000273	0.30284	0.020424	1.76798
409	C	1280	222601	198810	0.006438	2772	47	0	218589	643	208120	187363	0.003432	3691	37	0	204612	0.003006	0.000225	0.003006	0.000225	0.224886	0.016833	1.87587
410	U	2233	222623	198935	0.011225	2772	47	0	218659	1062	208134	187481	0.005665	3720	47	0	204668	0.00556	0.000294	0.00556	0.000294	0.415956	0.021995	1.98147
411	C	1583	222655	198439	0.007977	2773	47	0	218766	353	208163	187193	0.001886	3720	73	0	204776	0.006092	0.000224	0.006092	0.000224	0.455756	0.016758	4.22959
412	C	1428	222687	198455	0.007196	2803	47	0	218870	464	208191	188254	0.002465	3794	75	0	204859	0.004731	0.000222	0.004731	0.000222	0.353937	0.016608	2.91927
413	U	550	222748	198767	0.002767	2907	47	0	219023	356	208239	189098	0.001883	3806	76	0	205020	0.000884	0.000155	0.000884	0.000155	0.066134	0.011596	1.46946
414	G	1697	222774	201625	0.008417	2907	47	0	219127	463	208273	192155	0.00241	3806	83	0	205128	0.006007	0.000233	0.006007	0.000233	0.449397	0.017431	3.49253
415	G	5472	222800	201620	0.02714	2907	47	0	219239	4448	208304	190003	0.02341	3806	116	0	205223	0.00373	0.000508	0.00373	0.000508	0.27905	0.038005	1.15933
416	C	1335	222840	199270	0.006699	2982	99	0	219350	1141	208338	188780	0.006044	3886	618	0	205316	0.000655	0.000256	0.000655	0.000256	0.049002	0.019152	1.10837
417	C	2220	222852	199288	0.01114	2983	125	0	219402	553	208361	187613	0.002948	3885	689	0	205384	0.008192	0.000268	0.008192	0.000268	0.612862	0.02005	3.77883
418	C	1351	222872	201334	0.00671	2989	146	0	219467	1067	208373	189875	0.005619	3885	691	0	205419	0.001091	0.000251	0.001091	0.000251	0.08162	0.018778	1.19416
419	C	1566	222891	202702	0.007726	3006	184	0	219520	639	208388	191842	0.003331	3973	836	0	205470	0.004395	0.000236	0.004395	0.000236	0.3288	0.017656	2.31942
420	U	615	222906	203742	0.003019	3006	184	0	219565	344	208398	193951	0.001774	4041	836	0	205506	0.001245	0.000155	0.001245	0.000155	0.093141	0.011596	1.7018
421	G	3417	222961	205655	0.016615	3006	228	0	219705	292	208465	195523	0.001493	4061	863	0	205675	0.015122	0.000297	0.015122	0.000297	1.13131	0.022219	11.1286
422	U	1184	222977	205463	0.005763	3059	249	0	219742	618	208477	195153	0.003167	4133	871	0	205718	0.002596	0.00021	0.002596	0.00021	0.194213	0.015711	1.8197
423	C	969	222989	196156	0.00494	3059	249	0	219772	213	208494	187682	0.001135	4134	884	0	205768	0.003805	0.000177	0.003805	0.000177	0.284661	0.013242	4.35242
424	A	3873	223002	195734	0.019787	3060	250	0	219821	120	208503	185998	0.000645	4228	884	0	205807	0.019142	0.000323	0.019142	0.000323	1.43206	0.024164	30.6775
425	U	958	223023	194908	0.004915	3060	281	0	219910	761	208522	185710	0.004098	4244	884	0	205868	0.000817	0.000217	0.000817	0.000217	0.061122	0.016234	1.19937
426	C	2067	223038	199128	0.01038	3060	281	0	219990	687	208535	188978	0.003635	4244	891	0	205936	0.006745	0.000267	0.006745	0.000267	0.504609	0.019975	2.85557
427	U	4965	223059	198665	0.024992	3060	281	0	220090	312	208551	188715	0.001653	4292	891	0	206018	0.023339	0.000367	0.023339	0.000367	1.74604	0.027456	15.1192
428	U	952	223104	198917	0.004786	3096	281	0	220219	777	208590	188851	0.004114	4293	891	0	206122	0.000672	0.000214	0.000672	0.000214	0.050274	0.01601	1.16334
429	C	1588	223146	201469	0.007882	3211	289	0	220333	252	208637	191586	0.001315	4404	892	0	206218	0.006567	0.000214	0.006567	0.000214	0.491292	0.01601	5.99392
430	U	567	223188	204228	0.002776	3242	289	0	220451	211	208683	194870	0.001083	4419	892	0	206301	0.001694	0.000138	0.001694	0.000138	0.126732	0.010324	2.56325
431	G	2911	223216	199972	0.014557	3243	290	0	220530	212	208698	191625	0.001106	4419	893	0	206363	0.013451	0.00028	0.013451	0.00028	1.0063	0.020947	13.1618
432	U	4818	223241	201760	0.02388	3276	291	0	220598	2070	208713	190296	0.010878	4417	893	0	206403	0.013002	0.000419	0.013002	0.000419	0.972709	0.031346	2.19526
433	C	1090	223287	197773	0.005511	3276	321	0	220759	329	208737	186935	0.00176	4417	914	0	206512	0.003751	0.000193	0.003751	0.000193	0.280621	0.014439	3.13125
434	C	1540	223333	200131	0.007695	3256	321	0	220935	468	208772	188568	0.002482	4416	914	0	206643	0.005213	0.000227	0.005213	0.000227	0.389996	0.016982	3.10032
435	C	6521	223372	195458	0.033363	3256	321	0	221024	3890	208793	184353	0.021101	4416	914	0	206700	0.012262	0.000534	0.012262	0.000534	0.917348	0.03995	1.58111
436	U	2418	223389	194299	0.012445	3256	354	0	221074	321	208807	184268	0.001742	4436	915	0	206752	0.010703	0.000271	0.010703	0.000271	0.800715	0.020274	7.14409
437	U	1336	223417	194994	0.006851	3278	354	0	221173	954	208838	185014	0.005156	4436	915	0	206856	0.001695	0.000251	0.001695	0.000251	0.126807	0.018778	1.32874
438	C	1438	223446	199191	0.007219	3279	353	0	221282	672	208858	189297	0.00355	4436	915	0	206948	0.003669	0.000235	0.003669	0.000235	0.274486	0.017581	2.03352
439	C	903	223474	201889	0.004473	3277	354	0	221354	314	208876	190859	0.001645	4434	916	0	207019	0.002828	0.000175	0.002828	0.000175	0.211569	0.013092	2.71915
440	C	891	223508	200840	0.004436	3276	354	0	221447	524	208902	190250	0.002754	4434	916	0	207095	0.001682	0.000191	0.001682	0.000191	0.125834	0.014289	1.61075
441	A	2011	223542	201634	0.009974	3276	353	0	221545	170	208939	192221	0.000884	4434	916	0	207190	0.009089	0.000233	0.009089	0.000233	0.679969	0.017431	11.2828
442	G	4291	223567	203740	0.021061	3275	353	0	221596	953	208968	193542	0.004924	4434	920	0	207264	0.016137	0.000359	0.016137	0.000359	1.20724	0.026858	4.27721
443	A	1288	223600	201843	0.006381	3275	353	0	221678	202	208998	191949	0.001052	4434	920	0	207328	0.005329	0.000193	0.005329	0.000193	0.398674	0.014439	6.06559
444	A	2645	223616	198064	0.013354	3275	353	0	221714	80	209009	187552	0.000427	4433	920	0	207356	0.012928	0.000264	0.012928	0.000264	0.967173	0.01975	31.274
445	A	1530	223634	192213	0.00796	3275	353	0	221759	68	209019	182408	0.000373	4433	920	0	207383	0.007587	0.000208	0.007587	0.000208	0.567601	0.015561	21.3405
446	A	1938	223668	193841	0.009998	3275	353	0	221859	147	209061	183658	0.0008	4432	920	0	207480	0.009197	0.000237	0.009197	0.000237	0.688048	0.017731	12.4975
447	C	823	223728	197869	0.004159	3275	353	0	222000	219	209111	187616	0.001167	4432	920	0	207611	0.002992	0.000165	0.002992	0.000165	0.223838	0.012344	3.56384
448	C	1053	223819	203467	0.005175	3275	353	0	222246	322	209205	192036	0.001677	4432	920	0	207854	0.003499	0.000185	0.003499	0.000185	0.261768	0.01384	3.08587
449	U	515	223886	195883	0.002629	3275	353	0	222398	295	209285	185527	0.00159	4431	920	0	208028	0.001039	0.000148	0.001039	0.000148	0.07773	0.011072	1.65346
450	A	3699	223929	195921	0.01888	3275	353	0	222499	111	209322	184962	0.0006	4430	920	0	208119	0.01828	0.000316	0.01828	0.000316	1.36757	0.023641	31.4667
451	C	1148	224006	199193	0.005763	3275	353	0	222679	180	209391	188035	0.000957	4430	920	0	208265	0.004806	0.000184	0.004806	0.000184	0.359548	0.013765	6.02194
452	C	1033	224045	202800	0.005094	3275	353	0	222770	293	209429	191005	0.001534	4431	920	0	208353	0.00356	0.000182	0.00356	0.000182	0.266332	0.013616	3.32073
453	A	2571	224079	200302	0.012836	3275	353	0	222854	172	209458	190156	0.000905	4432	920	0	208421	0.011931	0.000262	0.011931	0.000262	0.892585	0.019601	14.1834
454	G	1772	224138	199481	0.008883	3275	354	0	222988	1214	209514	189428	0.006409	4432	920	0	208537	0.002474	0.00028	0.002474	0.00028	0.185085	0.020947	1.38602
455	G	1248	224215	203261	0.00614	3316	354	0	223151	803	209578	192809	0.004165	4432	920	0	208662	0.001975	0.000228	0.001975	0.000228	0.147754	0.017057	1.47419
456	G	1772	224247	203496	0.008708	3315	354	0	223225	1285	209601	192787	0.006665	4435	936	0	208730	0.002042	0.000278	0.002042	0.000278	0.152767	0.020798	1.30653
457	C	520	224286	204170	0.002547	3315	355	0	223306	226	209635	192993	0.001171	4435	936	0	208811	0.001376	0.000136	0.001376	0.000136	0.102942	0.010174	2.17506
458	A	1177	224325	204996	0.005742	3314	355	0	223389	83	209660	193459	0.000429	4435	936	0	208875	0.005313	0.000174	0.005313	0.000174	0.397477	0.013017	13.3846
459	G	1499	224357	205982	0.007277	3314	355	0	223461	906	209692	194233	0.004665	4435	936	0	208950	0.002613	0.000244	0.002613	0.000244	0.195484	0.018254	1.55991
460	C	800	224382	205540	0.003892	3314	355	0	223528	259	209712	193965	0.001335	4435	936	0	209005	0.002557	0.000161	0.002557	0.000161	0.191295	0.012045	2.91536
461	U	354	224399	201898	0.001753	3311	355	0	223575	119	209735	191461	0.000622	4435	936	0	209051	0.001132	0.000109	0.001132	0.000109	0.084687	0.008155	2.81833
462	A	3383	224465	201133	0.01682	3339	355	0	223694	121	209788	190289	0.000636	4420	936	0	209174	0.016184	0.000295	0.016184	0.000295	1.21076	0.02207	26.4465
463	C	1550	224499	201499	0.007692	3339	355	0	223761	168	209819	190849	0.00088	4442	936	0	209244	0.006812	0.000207	0.006812	0.000207	0.509621	0.015486	8.74091
464	G	2476	224662	202913	0.012202	3393	355	0	224040	820	209956	193100	0.004247	4443	936	0	209477	0.007956	0.000287	0.007956	0.000287	0.595206	0.021471	2.87309
465	G	4440	224749	203777	0.021789	3381	355	0	224210	3429	210045	192995	0.017767	4415	936	0	209623	0.004021	0.000446	0.004021	0.000446	0.30082	0.033366	1.22637
466	U	1847	224784	200298	0.009221	3381	355	0	224310	370	210088	189724	0.00195	4416	937	0	209726	0.007271	0.000237	0.007271	0.000237	0.54396	0.017731	4.72872
467	U	398	224827	199273	0.001997	3371	355	0	224411	190	210120	188625	0.001007	4416	937	0	209794	0.00099	0.000124	0.00099	0.000124	0.074064	0.009277	1.98312
468	U	1003	224862	198448	0.005054	3370	355	0	224497	1146	210143	187979	0.006096	4408	937	0	209849	-0.001042	0.000241	-0.001042	0.000241	-0.077954	0.01803	0.829068
469	C	1728	224906	196691	0.008785	3370	355	0	224598	158	210177	186191	0.000849	4404	937	0	209936	0.007937	0.000222	0.007937	0.000222	0.593785	0.016608	10.3475
470	C	1178	224953	198943	0.005921	3352	355	0	224700	330	210211	188091	0.001754	4398	937	0	210006	0.004167	0.000198	0.004167	0.000198	0.311743	0.014813	3.37571
471	G	3071	225116	201636	0.01523	3352	355	0	225022	291	210350	190287	0.001529	4397	937	0	210277	0.013701	0.000289	0.013701	0.000289	1.025	0.021621	9.96076
472	U	1284	225212	206493	0.006218	3352	356	0	225212	1148	210420	194666	0.005897	4394	937	0	210420	0.000321	0.000246	0.000321	0.000246	0.024015	0.018404	1.05443
473	C	1752	225212	203320	0.008617	3269	356	0	225212	359	210420	191302	0.001877	4372	937	0	210420	0.00674	0.000228	0.00674	0.000228	0.504235	0.017057	4.59084
474	U	0	225212	203985	0	3268	356	0	225212	0	210420	191721	0	4372	937	0	210420	0	0	0	0	0	0
475	g	0	225212	0	nan	3219	355	0	225212	0	210420	0	nan	4244	937	0	210420	nan	nan	nan	nan	nan	nan
476	g	0	225212	0	nan	3187	355	0	225212	0	210420	0	nan	4165	937	0	210420	nan	nan	nan	nan	nan	nan
477	g	0	225212	0	nan	2950	355	0	225212	0	210420	0	nan	3333	937	0	210420	nan	nan	nan	nan	nan	nan
478	c	0	225212	0	nan	2940	355	0	225212	0	210419	0	nan	3329	937	0	210419	nan	nan	nan	nan	nan	nan
479	u	0	225212	0	nan	2939	355	0	225212	0	210419	0	nan	3326	937	0	210419	nan	nan	nan	nan	nan	nan
480	u	0	225211	0	nan	2896	355	0	225211	0	210419	0	nan	3139	937	0	210419	nan	nan	nan	nan	nan	nan
481	c	0	225211	0	nan	2867	355	0	225211	0	210419	0	nan	3016	937	0	210419	nan	nan	nan	nan	nan	nan
482	u	0	225211	0	nan	2838	355	0	225211	0	210419	0	nan	2927	937	0	210419	nan	nan	nan	nan	nan	nan
483	u	0	225211	0	nan	2772	355	0	225211	0	210419	0	nan	2893	937	0	210419	nan	nan	nan	nan	nan	nan
484	g	0	225211	0	nan	2767	355	0	225211	0	210419	0	nan	2891	937	0	210419	nan	nan	nan	nan	nan	nan
485	c	0	225211	0	nan	2767	355	0	225211	0	210416	0	nan	2891	937	0	210416	nan	nan	nan	nan	nan	nan
486	a	0	225136	0	nan	2766	355	0	225136	0	210287	0	nan	2891	937	0	210287	nan	nan	nan	nan	nan	nan
487	u	0	225135	0	nan	2766	355	0	225135	0	210286	0	nan	2891	937	0	210286	nan	nan	nan	nan	nan	nan
488	u	0	225127	0	nan	2766	355	0	225127	0	210271	0	nan	2891	937	0	210271	nan	nan	nan	nan	nan	nan
489	c	0	225060	0	nan	2766	355	0	225060	0	210258	0	nan	2891	937	0	210258	nan	nan	nan	nan	nan	nan
490	u	0	225055	0	nan	2766	355	0	225055	0	210254	0	nan	2891	937	0	210254	nan	nan	nan	nan	nan	nan
491	g	0	225037	0	nan	2766	355	0	225037	0	210248	0	nan	2891	937	0	210248	nan	nan	nan	nan	nan	nan
492	g	0	225007	0	nan	2766	355	0	225007	0	210204	0	nan	2891	937	0	210204	nan	nan	nan	nan	nan	nan
493	g	0	224248	0	nan	2756	352	0	224248	0	209520	0	nan	2875	931	0	209520	nan	nan	nan	nan	nan	nan
494	a	0	224081	0	nan	2753	351	0	224081	0	209359	0	nan	2872	926	0	209359	nan	nan	nan	nan	nan	nan

## Sheet: TP53_ETO_rep1
Nucleotide	Sequence	Modified_mutations	Modified_read_depth	Modified_effective_depth	Modified_rate	Modified_off_target_mapped_depth	Modified_low_mapq_mapped_depth	Modified_primer_pair_1_mapped_depth	Modified_primer_pair_2_mapped_depth	Untreated_mutations	Untreated_read_depth	Untreated_effective_depth	Untreated_rate	Untreated_off_target_mapped_depth	Untreated_low_mapq_mapped_depth	Untreated_primer_pair_1_mapped_depth	Untreated_primer_pair_2_mapped_depth	Reactivity_profile	Std_err	HQ_profile	HQ_stderr	Norm_profile	Norm_stderr	Raw modified rate/untreated rate
1	c	0	5515	0	nan	24	12	5515	0	0	6703	0	nan	13	5	6703	0	nan	nan	nan	nan	nan	nan
2	u	0	10857	0	nan	47	27	10857	0	0	12966	0	nan	28	9	12966	0	nan	nan	nan	nan	nan	nan
3	c	0	25091	0	nan	101	76	25091	0	0	30143	0	nan	82	18	30143	0	nan	nan	nan	nan	nan	nan
4	a	0	99652	0	nan	387	260	99652	0	0	119577	0	nan	309	65	119577	0	nan	nan	nan	nan	nan	nan
5	a	0	99839	0	nan	387	260	99839	0	0	119812	0	nan	309	67	119812	0	nan	nan	nan	nan	nan	nan
6	a	0	99873	0	nan	387	260	99873	0	0	119842	0	nan	309	67	119842	0	nan	nan	nan	nan	nan	nan
7	a	0	99878	0	nan	387	260	99878	0	0	119843	0	nan	310	67	119843	0	nan	nan	nan	nan	nan	nan
8	g	0	99882	0	nan	387	260	99882	0	0	119846	0	nan	310	67	119846	0	nan	nan	nan	nan	nan	nan
9	u	0	99888	0	nan	387	260	99888	0	0	119849	0	nan	310	67	119849	0	nan	nan	nan	nan	nan	nan
10	c	0	99891	0	nan	387	260	99891	0	0	119852	0	nan	310	67	119852	0	nan	nan	nan	nan	nan	nan
11	u	0	99896	0	nan	387	260	99896	0	0	119858	0	nan	310	67	119858	0	nan	nan	nan	nan	nan	nan
12	a	0	99901	0	nan	387	260	99901	0	0	119862	0	nan	310	67	119862	0	nan	nan	nan	nan	nan	nan
13	g	0	99902	0	nan	387	260	99902	0	0	119864	0	nan	310	67	119864	0	nan	nan	nan	nan	nan	nan
14	a	0	99905	0	nan	387	260	99905	0	0	119866	0	nan	310	67	119866	0	nan	nan	nan	nan	nan	nan
15	g	0	99905	0	nan	387	260	99905	0	0	119866	0	nan	312	67	119866	0	nan	nan	nan	nan	nan	nan
16	c	0	99905	0	nan	391	260	99905	0	0	119866	0	nan	312	67	119866	0	nan	nan	nan	nan	nan	nan
17	c	0	99905	0	nan	397	260	99905	0	0	119866	0	nan	314	67	119866	0	nan	nan	nan	nan	nan	nan
18	a	0	99905	0	nan	404	260	99905	0	0	119866	0	nan	314	67	119866	0	nan	nan	nan	nan	nan	nan
19	c	0	99905	0	nan	404	260	99905	0	0	119866	0	nan	314	67	119866	0	nan	nan	nan	nan	nan	nan
20	c	0	99905	0	nan	405	260	99905	0	0	119866	0	nan	314	67	119866	0	nan	nan	nan	nan	nan	nan
21	g	0	99905	0	nan	405	260	99905	0	0	119866	0	nan	314	67	119866	0	nan	nan	nan	nan	nan	nan
22	u	0	99905	0	nan	410	260	99905	0	0	119866	0	nan	316	67	119866	0	nan	nan	nan	nan	nan	nan
23	c	0	99905	0	nan	410	260	99905	0	0	119866	0	nan	316	67	119866	0	nan	nan	nan	nan	nan	nan
24	c	0	99905	0	nan	413	260	99905	0	0	119866	0	nan	316	67	119864	0	nan	nan	nan	nan	nan	nan
25	A	6	99904	88630	6.8e-05	413	260	99904	0	1	119866	107329	9e-06	316	67	119861	0	5.8e-05	2.9e-05	5.8e-05	2.9e-05	0.003749	0.001875	7.55556
26	G	771	99898	88924	0.00867	413	260	99892	0	362	119863	107910	0.003355	316	67	119848	0	0.005316	0.000359	0.005316	0.000359	0.343657	0.023208	2.5842
27	G	407	99880	89670	0.004539	415	260	99770	0	320	119847	108645	0.002945	316	67	119751	0	0.001593	0.000279	0.001593	0.000279	0.102981	0.018036	1.54126
28	G	183	99871	89454	0.002046	415	260	99732	0	171	119841	108500	0.001576	317	67	119725	0	0.00047	0.000193	0.00047	0.000193	0.030383	0.012477	1.29822
29	A	549	99854	89822	0.006112	415	260	99654	0	83	119823	109067	0.000761	317	67	119645	0	0.005351	0.000274	0.005351	0.000274	0.345919	0.017713	8.03154
30	G	1032	99837	90419	0.011414	415	260	99542	0	633	119800	109510	0.00578	317	67	119530	0	0.005633	0.000423	0.005633	0.000423	0.364149	0.027345	1.97474
31	C	227	99832	90898	0.002497	413	260	99506	0	155	119788	110346	0.001405	317	67	119495	0	0.001093	0.000201	0.001093	0.000201	0.070658	0.012994	1.77722
32	A	692	99822	89777	0.007708	413	260	99453	0	101	119778	109002	0.000927	317	67	119444	0	0.006781	0.000307	0.006781	0.000307	0.438363	0.019846	8.31499
33	G	960	99807	88503	0.010847	413	260	99361	0	400	119762	107719	0.003713	317	67	119374	0	0.007134	0.000396	0.007134	0.000396	0.461182	0.0256	2.92136
34	G	813	99798	86742	0.009373	384	223	99319	0	253	119751	105881	0.002389	317	67	119338	0	0.006983	0.000361	0.006983	0.000361	0.451421	0.023337	3.9234
35	U	501	99774	86218	0.005811	363	204	99225	0	287	119743	105562	0.002719	317	67	119265	0	0.003092	0.000305	0.003092	0.000305	0.199885	0.019717	2.13718
36	A	1301	99760	86890	0.014973	345	186	99164	0	88	119739	106739	0.000824	317	67	119223	0	0.014149	0.000424	0.014149	0.000424	0.914672	0.02741	18.1711
37	G	1075	99747	89160	0.012057	345	186	99135	0	415	119735	108282	0.003833	317	67	119202	0	0.008224	0.000413	0.008224	0.000413	0.531646	0.026699	3.14558
38	C	236	99740	90605	0.002605	343	186	99102	0	134	119729	109914	0.001219	317	60	119175	0	0.001386	0.0002	0.001386	0.0002	0.089599	0.012929	2.137
39	U	541	99731	91398	0.005919	341	182	99055	0	147	119721	111000	0.001324	317	59	119131	0	0.004595	0.000277	0.004595	0.000277	0.297047	0.017907	4.47054
40	G	1289	99724	90917	0.014178	338	164	99025	0	721	119716	110300	0.006537	317	53	119103	0	0.007641	0.000464	0.007641	0.000464	0.493958	0.029996	2.16888
41	C	170	99720	90911	0.00187	342	160	99011	0	136	119712	110429	0.001232	320	53	119073	0	0.000638	0.000178	0.000638	0.000178	0.041244	0.011507	1.51786
42	U	582	99716	91044	0.006393	334	150	98980	0	131	119707	110395	0.001187	320	53	119030	0	0.005206	0.000285	0.005206	0.000285	0.336546	0.018424	5.38585
43	G	920	99700	90023	0.01022	330	148	98922	0	477	119697	109880	0.004341	320	52	118969	0	0.005879	0.000391	0.005879	0.000391	0.380052	0.025276	2.3543
44	G	788	99696	90546	0.008703	329	116	98880	0	285	119691	110079	0.002589	320	52	118941	0	0.006114	0.000346	0.006114	0.000346	0.395244	0.022367	3.36153
45	G	497	99687	90881	0.005469	329	116	98830	0	453	119684	110294	0.004107	320	52	118903	0	0.001361	0.000312	0.001361	0.000312	0.087983	0.020169	1.33163
46	C	270	99681	87532	0.003085	329	116	98795	0	242	119681	106365	0.002275	320	52	118873	0	0.000809	0.000238	0.000809	0.000238	0.052298	0.015386	1.35604
47	U	976	99679	87147	0.011199	329	113	98773	0	1223	119676	106201	0.011516	320	52	118842	0	-0.000316	0.000487	-0.000316	0.000487	-0.020428	0.031482	0.972473
48	C	557	99667	87817	0.006343	328	113	98693	0	229	119662	107125	0.002138	320	56	118776	0	0.004205	0.000304	0.004205	0.000304	0.271835	0.019652	2.96679
49	C	456	99653	89584	0.00509	328	113	98630	0	262	119650	109493	0.002393	320	56	118726	0	0.002697	0.00028	0.002697	0.00028	0.174349	0.018101	2.12704
50	G	1502	99641	89173	0.016844	328	72	98551	0	1147	119632	109297	0.010494	320	48	118640	0	0.006349	0.000534	0.006349	0.000534	0.410436	0.034521	1.60511
51	G	871	99638	88859	0.009802	328	72	98529	0	495	119628	108335	0.004569	320	48	118614	0	0.005233	0.00039	0.005233	0.00039	0.338291	0.025212	2.14533
52	G	359	99632	90247	0.003978	327	72	98462	0	351	119618	109745	0.003198	344	48	118564	0	0.00078	0.000271	0.00078	0.000271	0.050424	0.017519	1.2439
53	G	209	99623	88409	0.002364	310	80	98394	0	172	119618	108015	0.001592	366	48	118529	0	0.000772	0.000204	0.000772	0.000204	0.049906	0.013188	1.48492
54	A	272	99619	89245	0.003048	318	80	98347	0	57	119611	109372	0.000521	366	48	118486	0	0.002527	0.000197	0.002527	0.000197	0.16336	0.012735	5.85029
55	C	504	99616	89643	0.005622	318	80	98323	0	95	119606	109638	0.000866	363	48	118457	0	0.004756	0.000266	0.004756	0.000266	0.307455	0.017196	6.49192
56	A	670	99606	92816	0.007219	291	75	98269	0	40	119598	113255	0.000353	356	40	118407	0	0.006865	0.000284	0.006865	0.000284	0.443793	0.018359	20.4504
57	C	927	99600	89380	0.010371	291	75	98219	0	363	119586	109218	0.003324	355	40	118350	0	0.007048	0.000383	0.007048	0.000383	0.455623	0.024759	3.12004
58	U	2412	99579	84429	0.028568	291	63	98076	0	357	119567	102833	0.003472	355	40	118173	0	0.025097	0.00061	0.025097	0.00061	1.62241	0.039434	8.22811
59	U	310	99561	82427	0.003761	281	63	97980	0	147	119552	100758	0.001459	352	37	118077	0	0.002302	0.000245	0.002302	0.000245	0.148814	0.015838	2.57779
60	U	422	99551	79825	0.005287	281	62	97880	0	112	119540	98386	0.001138	352	37	118019	0	0.004148	0.000279	0.004148	0.000279	0.26815	0.018036	4.64587
61	G	1570	99524	82822	0.018956	281	62	97759	0	315	119522	103240	0.003051	346	37	117891	0	0.015905	0.000508	0.015905	0.000508	1.02819	0.03284	6.21304
62	C	577	99511	82969	0.006954	254	61	97698	0	134	119509	102470	0.001308	336	37	117811	0	0.005647	0.000311	0.005647	0.000311	0.365054	0.020105	5.31651
63	G	928	99501	81210	0.011427	244	60	97631	0	239	119500	100922	0.002368	328	28	117724	0	0.009059	0.000405	0.009059	0.000405	0.585625	0.026182	4.82559
64	U	877	99494	80528	0.010891	242	60	97573	0	200	119493	99609	0.002008	328	28	117658	0	0.008883	0.000394	0.008883	0.000394	0.574248	0.02547	5.4238
65	U	356	99485	80002	0.00445	241	47	97503	0	107	119484	99333	0.001077	320	14	117592	0	0.003373	0.000258	0.003373	0.000258	0.21805	0.016679	4.13185
66	C	479	99477	81093	0.005907	241	47	97449	0	150	119475	99863	0.001502	319	14	117548	0	0.004405	0.000296	0.004405	0.000296	0.284764	0.019135	3.93276
67	G	1063	99475	84662	0.012556	241	27	97434	0	526	119474	104344	0.005041	314	8	117536	0	0.007515	0.000443	0.007515	0.000443	0.485812	0.028638	2.49078
68	G	687	99473	85812	0.008006	241	26	97403	0	336	119472	105503	0.003185	314	8	117502	0	0.004821	0.000351	0.004821	0.000351	0.311657	0.022691	2.51366
69	G	739	99468	87537	0.008442	241	26	97375	0	519	119468	107271	0.004838	318	8	117475	0	0.003604	0.000376	0.003604	0.000376	0.232983	0.024307	1.74494
70	C	270	99461	86508	0.003121	241	26	97340	0	156	119466	106272	0.001468	321	8	117447	0	0.001653	0.000223	0.001653	0.000223	0.106859	0.014416	2.12602
71	U	380	99458	86568	0.00439	241	26	97321	0	233	119464	106618	0.002185	312	6	117424	0	0.002204	0.000267	0.002204	0.000267	0.142479	0.01726	2.00915
72	G	837	99448	85332	0.009809	244	26	97261	0	351	119456	105483	0.003328	313	6	117377	0	0.006481	0.000383	0.006481	0.000383	0.418969	0.024759	2.94742
73	G	775	99442	86292	0.008981	244	26	97210	0	369	119451	105684	0.003492	297	6	117325	0	0.00549	0.00037	0.00549	0.00037	0.354905	0.023919	2.57188
74	G	501	99432	85814	0.005838	241	26	97157	0	165	119446	105118	0.00157	253	6	117294	0	0.004269	0.000288	0.004269	0.000288	0.275973	0.018618	3.71847
75	A	707	99427	86644	0.00816	241	14	97121	0	73	119445	106336	0.000687	248	6	117274	0	0.007473	0.000317	0.007473	0.000317	0.483097	0.020493	11.8777
76	G	583	99417	87982	0.006626	240	14	97070	0	264	119443	108283	0.002438	238	6	117247	0	0.004188	0.000313	0.004188	0.000313	0.270736	0.020234	2.7178
77	C	204	99413	88118	0.002315	240	14	97053	0	124	119442	108702	0.001141	238	7	117234	0	0.001174	0.000192	0.001174	0.000192	0.075894	0.012412	2.02892
78	G	644	99412	87286	0.007378	227	14	97030	0	209	119439	107716	0.00194	237	7	117204	0	0.005438	0.00032	0.005438	0.00032	0.351543	0.020687	3.80309
79	U	647	99401	86629	0.007469	227	14	96988	0	159	119439	107109	0.001484	237	7	117160	0	0.005984	0.000316	0.005984	0.000316	0.38684	0.020428	5.03302
80	G	965	99397	87484	0.011031	221	14	96961	0	341	119438	107954	0.003159	235	7	117118	0	0.007872	0.000394	0.007872	0.000394	0.508891	0.02547	3.49193
81	C	591	99392	86405	0.00684	221	14	96926	0	221	119434	107493	0.002056	235	7	117083	0	0.004784	0.000314	0.004784	0.000314	0.309265	0.020299	3.32685
82	U	1276	99389	83379	0.015304	221	14	96886	0	470	119431	104291	0.004507	234	7	117053	0	0.010797	0.000476	0.010797	0.000476	0.69798	0.030771	3.39561
83	U	460	99387	83533	0.005507	217	14	96856	0	120	119430	104331	0.00115	212	7	117018	0	0.004357	0.000277	0.004357	0.000277	0.281661	0.017907	4.7887
84	U	575	99378	83460	0.00689	218	14	96790	0	707	119426	103600	0.006824	190	7	116979	0	6.5e-05	0.000385	6.5e-05	0.000385	0.004202	0.024889	1.00967
85	C	468	99368	83394	0.005612	218	14	96695	0	110	119419	104010	0.001058	182	7	116895	0	0.004554	0.000278	0.004554	0.000278	0.294397	0.017972	5.30435
86	C	175	99357	82697	0.002116	218	14	96572	0	71	119410	103644	0.000685	182	7	116789	0	0.001431	0.000179	0.001431	0.000179	0.092508	0.011572	3.08905
87	A	1446	99344	84882	0.017035	218	14	96499	0	49	119406	104987	0.000467	128	8	116709	0	0.016569	0.000453	0.016569	0.000453	1.07112	0.029285	36.4775
88	C	458	99340	85301	0.005369	218	14	96465	0	107	119399	105835	0.001011	125	8	116681	0	0.004358	0.000269	0.004358	0.000269	0.281726	0.01739	5.31058
89	G	1375	99331	83777	0.016413	218	14	96392	0	127	119393	104278	0.001218	125	8	116614	0	0.015195	0.000456	0.015195	0.000456	0.982291	0.029478	13.4754
90	A	737	99326	84509	0.008721	218	14	96360	0	59	119389	104459	0.000565	125	8	116588	0	0.008156	0.00033	0.008156	0.00033	0.52725	0.021333	15.4354
91	C	389	99322	83118	0.00468	218	14	96329	0	83	119384	102357	0.000811	125	8	116557	0	0.003869	0.000253	0.003869	0.000253	0.250114	0.016355	5.77065
92	G	906	99313	84337	0.010743	218	14	96275	0	677	119380	103895	0.006516	126	8	116508	0	0.004226	0.000436	0.004226	0.000436	0.273193	0.028186	1.64871
93	G	593	99311	81390	0.007286	225	14	96243	0	298	119377	99687	0.002989	135	8	116474	0	0.004297	0.000346	0.004297	0.000346	0.277783	0.022367	2.4376
94	U	169	99309	84513	0.002	225	14	96192	0	154	119372	103225	0.001492	135	8	116412	0	0.000508	0.000195	0.000508	0.000195	0.03284	0.012606	1.34048
95	G	245	99308	84639	0.002895	224	14	96178	0	78	119371	103579	0.000753	134	8	116390	0	0.002142	0.000204	0.002142	0.000204	0.138471	0.013188	3.84462
96	A	482	99307	88455	0.005449	223	14	96147	0	59	119371	108447	0.000544	134	8	116367	0	0.004905	0.000258	0.004905	0.000258	0.317087	0.016679	10.0165
97	C	300	99304	86901	0.003452	223	14	96119	0	69	119367	106973	0.000645	134	8	116348	0	0.002807	0.000214	0.002807	0.000214	0.18146	0.013834	5.35194
98	A	550	99303	87354	0.006296	223	14	96087	0	52	119363	107437	0.000484	134	8	116313	0	0.005812	0.000277	0.005812	0.000277	0.375721	0.017907	13.0083
99	C	383	99302	81880	0.004678	223	14	96073	0	69	119361	100650	0.000686	134	8	116294	0	0.003992	0.000253	0.003992	0.000253	0.258066	0.016355	6.81924
100	G	1320	99298	82896	0.015924	223	14	96032	0	422	119358	101790	0.004146	134	8	116260	0	0.011778	0.000483	0.011778	0.000483	0.761397	0.031224	3.84081
101	C	3157	99297	82672	0.038187	226	14	96011	0	3581	119358	101563	0.035259	138	8	116247	0	0.002928	0.000899	0.002928	0.000899	0.189283	0.058116	1.08304
102	U	719	99297	86066	0.008354	219	14	95989	0	237	119358	106662	0.002222	137	8	116229	0	0.006132	0.000343	0.006132	0.000343	0.396407	0.022173	3.75968
103	U	1183	99293	80987	0.014607	668	15	95964	0	511	119355	98921	0.005166	1098	9	116194	0	0.009442	0.000482	0.009442	0.000482	0.610385	0.031159	2.82753
104	C	765	99286	79884	0.009576	668	15	95908	0	345	119350	97738	0.00353	1099	9	116135	0	0.006047	0.000395	0.006047	0.000395	0.390913	0.025535	2.71275
105	C	578	99283	80176	0.007209	669	15	95882	0	686	119344	98548	0.006961	1099	9	116091	0	0.000248	0.000401	0.000248	0.000401	0.016032	0.025923	1.03563
106	C	289	99279	83620	0.003456	669	15	95822	0	220	119336	103631	0.002123	1101	9	116045	0	0.001333	0.000249	0.001333	0.000249	0.086173	0.016097	1.62789
107	U	294	99271	83705	0.003512	669	15	95763	0	224	119329	104246	0.002149	1098	9	115997	0	0.001364	0.00025	0.001364	0.00025	0.088177	0.016161	1.63425
108	G	668	99276	82593	0.008088	661	15	95748	0	375	119331	102850	0.003646	1097	9	115979	0	0.004442	0.000365	0.004442	0.000365	0.287156	0.023596	2.21832
109	G	507	99276	82895	0.006116	661	15	95723	0	131	119328	103494	0.001266	1098	9	115962	0	0.00485	0.000293	0.00485	0.000293	0.313532	0.018941	4.83096
110	A	897	99274	81918	0.01095	661	15	95699	0	114	119324	102631	0.001111	1097	9	115937	0	0.009839	0.00038	0.009839	0.00038	0.636049	0.024565	9.85599
111	U	327	99272	82571	0.00396	661	15	95686	0	86	119323	103371	0.000832	1097	9	115926	0	0.003128	0.000237	0.003128	0.000237	0.202212	0.015321	4.75962
112	U	386	99269	84045	0.004593	661	15	95665	0	130	119322	104622	0.001243	1097	9	115903	0	0.00335	0.000258	0.00335	0.000258	0.216563	0.016679	3.69509
113	G	354	99260	84353	0.004197	661	15	95606	0	235	119313	104040	0.002259	1101	9	115819	0	0.001938	0.000267	0.001938	0.000267	0.125283	0.01726	1.8579
114	G	715	99255	85200	0.008392	684	15	95579	0	739	119308	104928	0.007043	1129	10	115793	0	0.001349	0.000407	0.001349	0.000407	0.087207	0.026311	1.19154
115	C	136	99251	83522	0.001628	666	15	95529	0	85	119302	104105	0.000816	1107	10	115729	0	0.000812	0.000165	0.000812	0.000165	0.052492	0.010667	1.9951
116	A	937	99239	84807	0.011049	666	15	95450	0	881	119297	105705	0.008335	1112	10	115663	0	0.002714	0.000457	0.002714	0.000457	0.175448	0.029543	1.32561
117	G	581	99234	84203	0.0069	666	15	95394	0	524	119292	105075	0.004987	1112	10	115627	0	0.001913	0.00036	0.001913	0.00036	0.123667	0.023272	1.3836
118	C	702	99228	85466	0.008214	666	15	95341	0	176	119287	105551	0.001667	1112	10	115582	0	0.006546	0.000335	0.006546	0.000335	0.423171	0.021656	4.92741
119	C	145	99222	79527	0.001823	666	15	95269	0	107	119283	100857	0.001061	1112	6	115523	0	0.000762	0.000183	0.000762	0.000183	0.04926	0.01183	1.71819
120	A	1044	99217	77423	0.013484	666	15	95217	0	147	119281	99452	0.001478	1112	6	115483	0	0.012006	0.000435	0.012006	0.000435	0.776136	0.028121	9.12314
121	G	793	99215	78049	0.01016	666	15	95183	0	134	119277	100252	0.001337	1108	6	115450	0	0.008824	0.000379	0.008824	0.000379	0.570434	0.024501	7.5991
122	A	2956	99214	83176	0.035539	666	15	95147	0	58	119275	103783	0.000559	1108	6	115416	0	0.03498	0.000658	0.03498	0.000658	2.26131	0.042537	63.576
123	C	169	99212	83420	0.002026	666	15	95123	0	122	119274	104176	0.001171	1111	6	115404	0	0.000855	0.000188	0.000855	0.000188	0.055272	0.012153	1.73015
124	U	93	99207	84480	0.001101	666	15	95072	0	147	119270	105014	0.0014	1111	6	115372	0	-0.000299	0.000162	-0.000299	0.000162	-0.019329	0.010473	0.786429
125	G	649	99201	83184	0.007802	666	15	95015	0	482	119263	103476	0.004658	1111	6	115322	0	0.003144	0.000373	0.003144	0.000373	0.203246	0.024113	1.67497
126	C	315	99187	81224	0.003878	680	15	94922	0	192	119256	100542	0.00191	1111	6	115186	0	0.001969	0.000258	0.001969	0.000258	0.127287	0.016679	2.03037
127	C	6509	99172	74298	0.087607	680	15	94770	0	8797	119243	91527	0.096114	1111	6	115004	0	-0.008507	0.001493	nan	nan	nan	nan	0.911491
128	U	417	99162	70285	0.005933	680	15	94674	0	206	119235	86443	0.002383	1110	6	114888	0	0.00355	0.000335	0.00355	0.000335	0.229492	0.021656	2.48972
129	U	523	99153	67757	0.007719	687	15	94541	0	630	119219	83975	0.007502	1111	6	114710	0	0.000217	0.000451	0.000217	0.000451	0.014028	0.029155	1.02893
130	C	286	99138	70547	0.004054	687	15	94372	0	80	119203	88048	0.000909	1111	6	114498	0	0.003145	0.00026	0.003145	0.00026	0.203311	0.016808	4.45985
131	C	662	99134	72482	0.009133	687	15	94330	0	554	119198	90759	0.006104	1111	6	114458	0	0.003029	0.00044	0.003029	0.00044	0.195812	0.028444	1.49623
132	G	811	99132	75883	0.010688	683	15	94290	0	561	119194	94318	0.005948	1112	6	114407	0	0.00474	0.000452	0.00474	0.000452	0.306421	0.02922	1.79691
133	G	739	99128	79289	0.00932	683	15	94251	0	391	119190	98094	0.003986	1113	6	114376	0	0.005334	0.000398	0.005334	0.000398	0.34482	0.025729	2.33818
134	G	420	99113	80051	0.005247	683	15	94158	0	156	119171	98153	0.001589	1113	6	114254	0	0.003657	0.000286	0.003657	0.000286	0.236409	0.018489	3.30208
135	U	509	99098	80627	0.006313	683	7	94029	0	500	119157	99169	0.005042	1113	6	114094	0	0.001271	0.000359	0.001271	0.000359	0.082165	0.023208	1.25208
136	C	450	99098	78107	0.005761	683	7	93971	0	53	119151	98148	0.00054	1114	6	114019	0	0.005221	0.000282	0.005221	0.000282	0.337515	0.01823	10.6685
137	A	1803	99089	82078	0.021967	683	6	93883	0	82	119146	101798	0.000806	1114	6	113947	0	0.021161	0.000525	0.021161	0.000525	1.36797	0.033939	27.2543
138	C	520	99087	80750	0.00644	683	6	93862	0	81	119146	100318	0.000807	1114	6	113921	0	0.005632	0.000296	0.005632	0.000296	0.364085	0.019135	7.98017
139	U	193	99083	80951	0.002384	683	6	93784	0	103	119141	100545	0.001024	1114	6	113867	0	0.00136	0.000199	0.00136	0.000199	0.087918	0.012864	2.32812
140	G	1342	99090	79393	0.016903	687	6	93762	0	590	119136	99196	0.005948	1114	6	113826	0	0.010955	0.000522	0.010955	0.000522	0.708194	0.033745	2.8418
141	C	558	99102	79404	0.007027	757	7	93752	0	137	119134	98573	0.00139	1127	6	113793	0	0.005638	0.00032	0.005638	0.00032	0.364472	0.020687	5.0554
142	C	252	99134	78645	0.003204	757	7	93773	0	58	119130	97422	0.000595	1126	6	113764	0	0.002609	0.000216	0.002609	0.000216	0.168661	0.013963	5.38487
143	A	1241	99185	77099	0.016096	757	7	93755	0	55	119130	95326	0.000577	1124	5	113741	0	0.015519	0.000463	0.015519	0.000463	1.00324	0.029931	27.896
144	U	455	99195	78649	0.005785	757	7	93707	0	90	119127	96780	0.00093	1124	5	113709	0	0.004855	0.000288	0.004855	0.000288	0.313855	0.018618	6.22043
145	G	1182	99537	80354	0.01471	757	7	94304	0	170	119135	97992	0.001735	1124	4	113723	0	0.012975	0.000448	0.012975	0.000448	0.838778	0.028961	8.47839
146	G	518	99934	81748	0.006337	750	7	94704	0	169	119150	99072	0.001706	1121	3	113690	0	0.004631	0.000308	0.004631	0.000308	0.299374	0.019911	3.71454
147	A	903	100462	79255	0.011394	749	7	90329	0	121	119220	90663	0.001335	1120	3	102131	0	0.010059	0.000398	0.010059	0.000398	0.650271	0.025729	8.53483
148	G	682	102082	86431	0.007891	772	7	97755	0	79	122729	106786	0.00074	1124	3	119527	0	0.007151	0.000313	0.007151	0.000313	0.462281	0.020234	10.6635
149	G	232	102326	87866	0.00264	909	7	98803	0	9	122915	109158	8.2e-05	1127	3	120570	0	0.002558	0.000176	0.002558	0.000176	0.165364	0.011378	32.1951
150	A	496	101780	86753	0.005717	906	3	96131	0	32	122241	107214	0.000298	1123	1	117948	0	0.005419	0.000262	0.005419	0.000262	0.350315	0.016937	19.1846
151	G	868	101806	86520	0.010032	908	3	96867	0	448	122244	105877	0.004231	1115	1	118022	0	0.005801	0.000395	0.005801	0.000395	0.37501	0.025535	2.37107
152	C	468	101821	85177	0.005494	908	3	97126	0	322	122245	103606	0.003108	1124	0	118044	0	0.002387	0.000307	0.002387	0.000307	0.154309	0.019846	1.7677
153	C	448	101807	84776	0.005285	910	2	97130	0	100	122243	103305	0.000968	1123	0	118035	0	0.004317	0.000268	0.004317	0.000268	0.279076	0.017325	5.45971
154	G	2035	101807	85561	0.023784	958	3	97150	0	1094	122249	104838	0.010435	1128	0	118074	0	0.013349	0.000614	0.013349	0.000614	0.862956	0.039692	2.27925
155	C	349	101811	87530	0.003987	1004	2	97204	0	163	122249	107037	0.001523	1132	0	118084	0	0.002464	0.000244	0.002464	0.000244	0.159287	0.015774	2.61786
156	A	726	101815	87845	0.008265	1086	2	97255	0	80	122260	108746	0.000736	1134	0	118140	0	0.007529	0.000318	0.007529	0.000318	0.486718	0.020557	11.2296
157	G	1732	101822	87464	0.019802	1095	2	97299	0	133	122267	107794	0.001234	1134	0	118194	0	0.018569	0.000488	0.018569	0.000488	1.20041	0.031547	16.047
158	U	689	101828	86651	0.007951	1104	2	97350	0	300	122274	107113	0.002801	1133	0	118236	0	0.005151	0.000343	0.005151	0.000343	0.33299	0.022173	2.83863
159	C	571	101836	86200	0.006624	1147	4	97382	0	100	122281	106958	0.000935	1139	0	118254	0	0.005689	0.000293	0.005689	0.000293	0.367769	0.018941	7.08449
160	A	1553	101840	85456	0.018173	1147	4	97407	0	95	122290	104818	0.000906	1139	0	118277	0	0.017267	0.00047	0.017267	0.00047	1.11624	0.030383	20.0585
161	G	1665	101849	87247	0.019084	1184	4	97444	0	116	122313	105818	0.001096	1140	0	118327	0	0.017988	0.000479	0.017988	0.000479	1.16285	0.030965	17.4124
162	A	2254	101855	87765	0.025682	1188	4	97479	0	108	122323	106583	0.001013	1139	0	118360	0	0.024669	0.00055	0.024669	0.00055	1.59475	0.035555	25.3524
163	U	627	101862	88164	0.007112	1282	4	97513	0	534	122328	109629	0.004871	1141	0	118384	0	0.002241	0.000354	0.002241	0.000354	0.144871	0.022885	1.46007
164	C	761	101875	88526	0.008596	1298	4	97537	0	141	122338	110591	0.001275	1141	0	118413	0	0.007321	0.00033	0.007321	0.00033	0.473271	0.021333	6.74196
165	C	709	101879	87112	0.008139	1302	4	97553	0	188	122345	108571	0.001732	1156	0	118429	0	0.006407	0.000331	0.006407	0.000331	0.414185	0.021398	4.69919
166	U	262	101887	86384	0.003033	1330	4	97581	0	204	122352	107956	0.00189	1159	0	118461	0	0.001143	0.000229	0.001143	0.000229	0.07389	0.014804	1.60476
167	A	1670	101889	87385	0.019111	1368	4	97594	0	70	122356	109007	0.000642	1167	0	118477	0	0.018469	0.000474	0.018469	0.000474	1.19394	0.030642	29.7679
168	G	1375	101896	85357	0.016109	1428	5	97622	0	486	122360	107234	0.004532	1177	0	118499	0	0.011577	0.000481	0.011577	0.000481	0.748403	0.031095	3.5545
169	C	529	101899	86522	0.006114	1458	5	97646	0	191	122368	109139	0.00175	1181	0	118523	0	0.004364	0.000294	0.004364	0.000294	0.282114	0.019006	3.49371
170	G	1890	101912	78027	0.024222	1466	5	97697	0	135	122376	107682	0.001254	1181	0	118558	0	0.022969	0.000568	0.022969	0.000568	1.48485	0.036719	19.3158
171	U	699	101919	79507	0.008792	1492	5	97737	0	276	122384	108185	0.002551	1181	0	118586	0	0.00624	0.000366	0.00624	0.000366	0.403389	0.02366	3.44649
172	C	567	101921	77537	0.007313	1508	5	97758	0	90	122388	104726	0.000859	1181	0	118599	0	0.006453	0.00032	0.006453	0.00032	0.417159	0.020687	8.51339
173	G	1603	101934	83112	0.019287	1532	5	97801	0	185	122391	103966	0.001779	1182	0	118623	0	0.017508	0.000499	0.017508	0.000499	1.13182	0.032258	10.8415
174	A	1687	101947	85022	0.019842	1524	5	97860	0	77	122407	106351	0.000724	1182	0	118705	0	0.019118	0.00049	0.019118	0.00049	1.2359	0.031676	27.4061
175	G	2762	101955	86223	0.032033	1542	5	97892	0	1483	122411	107840	0.013752	1183	0	118729	0	0.018281	0.000706	0.018281	0.000706	1.18179	0.04564	2.32933
176	C	555	101982	85937	0.006458	1675	5	97960	0	547	122419	106344	0.005144	1191	0	118774	0	0.001315	0.000351	0.001315	0.000351	0.085009	0.022691	1.25544
177	C	601	101999	84831	0.007085	1675	5	98032	0	192	122432	104832	0.001832	1191	0	118835	0	0.005253	0.000318	0.005253	0.000318	0.339584	0.020557	3.86736
178	C	629	102022	84333	0.007459	1689	5	98094	0	416	122448	103998	0.004	1197	0	118883	0	0.003458	0.000356	0.003458	0.000356	0.223545	0.023014	1.86475
179	C	695	102031	85295	0.008148	1688	5	98123	0	760	122457	105424	0.007209	1197	0	118910	0	0.000939	0.000405	0.000939	0.000405	0.060702	0.026182	1.13025
180	C	344	102046	85941	0.004003	1688	5	98179	0	193	122471	106083	0.001819	1198	0	118966	0	0.002183	0.000252	0.002183	0.000252	0.141122	0.016291	2.20066
181	U	1286	102062	85896	0.014972	1680	5	98261	0	1006	122497	106791	0.00942	1197	1	119084	0	0.005551	0.000512	0.005551	0.000512	0.358848	0.033099	1.58938
182	C	987	102091	85566	0.011535	1681	6	98363	0	278	122540	107498	0.002586	1197	1	119261	0	0.008949	0.000399	0.008949	0.000399	0.578514	0.025794	4.46056
183	U	239	102109	87061	0.002745	1679	6	98437	0	130	122552	110625	0.001175	1197	1	119327	0	0.00157	0.000205	0.00157	0.000205	0.101494	0.013252	2.33617
184	G	2072	102136	85748	0.024164	1677	6	98515	0	173	122568	110876	0.00156	1197	1	119406	0	0.022604	0.000544	0.022604	0.000544	1.46125	0.035167	15.4897
185	A	2047	102155	90081	0.022724	1683	6	98581	0	119	122578	112881	0.001054	1199	1	119446	0	0.02167	0.000511	0.02167	0.000511	1.40087	0.033034	21.5598
186	G	2207	102162	87618	0.025189	1684	6	98630	0	165	122584	109251	0.00151	1202	1	119476	0	0.023679	0.000549	0.023679	0.000549	1.53075	0.03549	16.6815
187	U	458	102170	88115	0.005198	1684	6	98661	0	347	122587	109421	0.003171	1207	1	119487	0	0.002027	0.000297	0.002027	0.000297	0.131037	0.0192	1.63923
188	C	441	102174	86240	0.005114	1774	6	98695	0	74	122589	107766	0.000687	1220	1	119505	0	0.004427	0.000256	0.004427	0.000256	0.286187	0.016549	7.44396
189	A	1051	102181	87622	0.011995	1815	6	98724	0	87	122596	109427	0.000795	1216	1	119530	0	0.0112	0.00038	0.0112	0.00038	0.724032	0.024565	15.0881
190	G	1485	102202	87571	0.016958	1932	6	98800	0	596	122610	109907	0.005423	1225	1	119577	0	0.011535	0.000493	0.011535	0.000493	0.745688	0.03187	3.12705
191	G	1734	102210	88422	0.019611	1932	6	98854	0	1095	122613	110251	0.009932	1225	1	119605	0	0.009679	0.000558	0.009679	0.000558	0.625706	0.036072	1.97453
192	A	698	102224	84920	0.00822	1942	6	98922	0	86	122622	107914	0.000797	1225	1	119656	0	0.007423	0.000323	0.007423	0.000323	0.479865	0.020881	10.3137
193	A	1244	102236	84679	0.014691	1937	5	98961	0	49	122631	108011	0.000454	1224	1	119686	0	0.014237	0.000422	0.014237	0.000422	0.920361	0.02728	32.359
194	A	1493	102249	84762	0.017614	1976	5	99012	0	75	122638	107344	0.000699	1223	1	119732	0	0.016915	0.000463	0.016915	0.000463	1.09348	0.029931	25.1989
195	C	579	102261	86237	0.006714	1983	5	99049	0	88	122647	108724	0.000809	1223	1	119775	0	0.005905	0.000292	0.005905	0.000292	0.381733	0.018877	8.29913
196	A	1728	102269	86781	0.019912	1990	5	99082	0	209	122660	106846	0.001956	1223	1	119816	0	0.017956	0.000498	0.017956	0.000498	1.16078	0.032194	10.18
197	U	1589	102289	85394	0.018608	2061	5	99137	0	489	122673	106067	0.00461	1223	1	119858	0	0.013998	0.000511	0.013998	0.000511	0.904911	0.033034	4.03644
198	U	705	102301	86055	0.008192	2063	5	99185	0	153	122695	106215	0.00144	1223	1	119921	0	0.006752	0.00033	0.006752	0.00033	0.436488	0.021333	5.68889
199	U	183	102305	87374	0.002094	2067	5	99205	0	95	122705	108879	0.000873	1223	1	119950	0	0.001222	0.000179	0.001222	0.000179	0.078997	0.011572	2.39863
200	U	306	102321	87729	0.003488	2067	5	99231	0	206	122715	109435	0.001882	1223	1	119972	0	0.001606	0.000239	0.001606	0.000239	0.103821	0.01545	1.85335
201	C	470	102334	84203	0.005582	2073	5	99262	0	103	122727	110232	0.000934	1225	1	119994	0	0.004647	0.000273	0.004647	0.000273	0.300409	0.017648	5.97645
202	A	1257	102346	84852	0.014814	2084	5	99293	0	111	122744	110609	0.001004	1225	1	120026	0	0.01381	0.000429	0.01381	0.000429	0.892757	0.027733	14.755
203	G	1538	102354	84286	0.018247	2084	5	99319	0	155	122753	109344	0.001418	1225	1	120046	0	0.01683	0.000479	0.01683	0.000479	1.08799	0.030965	12.8681
204	A	5574	102362	89022	0.062614	2085	5	99341	0	100	122770	109951	0.000909	1225	1	120082	0	0.061704	0.000844	0.061704	0.000844	3.9889	0.054561	68.8823
205	C	605	102386	89216	0.006781	2085	5	99403	0	171	122783	109882	0.001556	1225	1	120114	0	0.005225	0.0003	0.005225	0.0003	0.337774	0.019394	4.35797
206	C	532	102422	90613	0.005871	2085	5	99490	0	181	122801	111602	0.001622	1225	1	120185	0	0.004249	0.000282	0.004249	0.000282	0.27468	0.01823	3.61961
207	U	254	102433	86610	0.002933	2085	5	99518	0	124	122810	108931	0.001138	1224	1	120223	0	0.001794	0.000211	0.001794	0.000211	0.115974	0.01364	2.57733
208	A	3402	102445	86535	0.039314	2085	5	99553	0	101	122823	108627	0.00093	1223	1	120261	0	0.038384	0.00068	0.038384	0.00068	2.48136	0.043959	42.2731
209	U	485	102455	86100	0.005633	2085	5	99592	0	108	122833	109008	0.000991	1225	1	120290	0	0.004642	0.000273	0.004642	0.000273	0.300085	0.017648	5.68416
210	G	1215	102468	88922	0.013664	2095	5	99625	0	344	122840	112200	0.003066	1225	2	120318	0	0.010598	0.000425	0.010598	0.000425	0.685115	0.027474	4.45662
211	G	932	102477	89489	0.010415	2095	5	99657	0	236	122853	112794	0.002092	1225	2	120353	0	0.008322	0.000367	0.008322	0.000367	0.537982	0.023725	4.97849
212	A	815	102497	86498	0.009422	2095	5	99710	0	84	122870	108299	0.000776	1225	2	120398	0	0.008647	0.000341	0.008647	0.000341	0.558991	0.022044	12.1418
213	A	1043	102509	85751	0.012163	2095	4	99748	0	85	122878	105785	0.000804	1223	2	120427	0	0.01136	0.000387	0.01136	0.000387	0.734375	0.025018	15.1281
214	A	1244	102520	85374	0.014571	2110	4	99782	0	44	122885	105215	0.000418	1224	2	120456	0	0.014153	0.000418	0.014153	0.000418	0.914931	0.027022	34.8589
215	C	324	102533	88734	0.003651	2110	3	99828	0	110	122894	109284	0.001007	1225	2	120481	0	0.002645	0.000224	0.002645	0.000224	0.170988	0.014481	3.62562
216	U	1123	102546	91338	0.012295	2110	3	99860	0	193	122903	112044	0.001723	1225	2	120505	0	0.010572	0.000387	0.010572	0.000387	0.683434	0.025018	7.13581
217	A	1623	102563	91399	0.017757	2202	19	99932	0	67	122919	112655	0.000595	1287	6	120584	0	0.017163	0.000447	0.017163	0.000447	1.10951	0.028897	29.8437
218	C	1028	102599	88463	0.011621	2210	19	100023	0	152	122955	107683	0.001412	1286	6	120675	0	0.010209	0.00038	0.010209	0.00038	0.659968	0.024565	8.23017
219	U	644	102612	86484	0.007446	2209	30	100066	0	126	122967	105369	0.001196	1286	6	120704	0	0.006251	0.000312	0.006251	0.000312	0.4041	0.020169	6.22575
220	U	521	102632	85681	0.006081	2209	30	100107	0	501	122979	105036	0.00477	1286	6	120747	0	0.001311	0.000341	0.001311	0.000341	0.084751	0.022044	1.27484
221	C	508	102637	87925	0.005778	2209	30	100141	0	120	122986	108523	0.001106	1286	6	120784	0	0.004672	0.000276	0.004672	0.000276	0.302025	0.017842	5.22423
222	C	385	102640	88609	0.004345	2209	30	100158	0	143	122999	109328	0.001308	1285	8	120817	0	0.003037	0.000247	0.003037	0.000247	0.196329	0.015967	3.32187
223	U	237	102650	87575	0.002706	2209	30	100188	0	227	123015	108600	0.00209	1285	8	120864	0	0.000616	0.000224	0.000616	0.000224	0.039822	0.014481	1.29474
224	G	1433	102666	87712	0.016338	2209	30	100238	0	677	123028	109960	0.006157	1285	8	120909	0	0.010181	0.000492	0.010181	0.000492	0.658158	0.031806	2.65357
225	A	658	102730	86622	0.007596	2209	30	100387	0	79	123091	108061	0.000731	1285	8	121036	0	0.006865	0.000307	0.006865	0.000307	0.443793	0.019846	10.3912
226	A	2024	102754	84944	0.023827	2215	30	100453	0	50	123101	104145	0.00048	1285	10	121072	0	0.023347	0.000534	0.023347	0.000534	1.50928	0.034521	49.6396
227	A	451	102776	83389	0.005408	2215	30	100508	0	42	123117	103329	0.000406	1285	10	121117	0	0.005002	0.000262	0.005002	0.000262	0.323358	0.016937	13.3202
228	A	1911	102802	84244	0.022684	2215	30	100555	0	48	123144	104245	0.00046	1285	10	121160	0	0.022224	0.000523	0.022224	0.000523	1.43669	0.03381	49.313
229	C	1539	102843	86604	0.017771	2215	30	100641	0	70	123184	107731	0.00065	1286	10	121243	0	0.017121	0.00046	0.017121	0.00046	1.1068	0.029737	27.34
230	A	733	102879	83633	0.008764	2213	30	100724	0	41	123215	103342	0.000397	1280	10	121335	0	0.008368	0.00033	0.008368	0.00033	0.540955	0.021333	22.0756
231	A	1953	102909	83884	0.023282	2213	31	100818	0	60	123242	102993	0.000583	1280	10	121431	0	0.0227	0.000532	0.0227	0.000532	1.46746	0.034392	39.9348
232	C	537	103175	86230	0.006228	2213	46	101337	0	69	123568	106441	0.000648	1282	13	122069	0	0.005579	0.00028	0.005579	0.00028	0.360658	0.018101	9.61111
233	G	1976	103342	92548	0.021351	2213	46	101626	0	381	123781	113860	0.003346	1283	13	122432	0	0.018005	0.00051	0.018005	0.00051	1.16395	0.032969	6.38105
234	U	1190	103441	93331	0.01275	2212	46	101786	0	234	123897	114804	0.002038	1283	14	122578	0	0.010712	0.000393	0.010712	0.000393	0.692485	0.025406	6.25613
235	U	549	103531	92638	0.005926	2212	47	101963	0	321	123978	113532	0.002827	1287	16	122694	0	0.003099	0.000298	0.003099	0.000298	0.200337	0.019264	2.09622
236	C	1016	103553	92727	0.010957	2212	47	102015	0	134	124000	114109	0.001174	1287	16	122752	0	0.009783	0.000358	0.009783	0.000358	0.632429	0.023143	9.33305
237	U	419	103578	94210	0.004448	2213	47	102067	0	132	124013	116216	0.001136	1287	16	122789	0	0.003312	0.000239	0.003312	0.000239	0.214107	0.01545	3.91549
238	G	2113	103783	93314	0.022644	2260	62	102134	205	165	124202	116082	0.001421	1302	34	122840	189	0.021223	0.000505	0.021223	0.000505	1.37198	0.032646	15.9353
239	U	2211	104059	93862	0.023556	2262	62	102158	481	939	124401	115010	0.008165	1305	36	122851	388	0.015391	0.000567	0.015391	0.000567	0.994962	0.036654	2.885
240	C	832	104339	90757	0.009167	2265	63	102216	761	788	124596	111355	0.007076	1310	37	122882	583	0.002091	0.000406	0.002091	0.000406	0.135174	0.026246	1.29551
241	C	514	104547	90756	0.005664	2268	63	102261	969	200	124784	110533	0.001809	1315	47	122918	771	0.003854	0.000281	0.003854	0.000281	0.249145	0.018165	3.13101
242	C	883	105400	90168	0.009793	2271	65	102297	1822	1126	125591	109695	0.010265	1334	61	122942	1578	-0.000472	0.00045	-0.000472	0.00045	-0.030513	0.029091	0.954019
243	C	867	112882	90679	0.009561	2334	84	102312	9304	1018	132917	110204	0.009237	1484	68	122963	8904	0.000324	0.000435	0.000324	0.000435	0.020945	0.028121	1.03508
244	C	859	123630	89129	0.009638	2442	96	102346	20052	665	143360	108489	0.00613	1688	100	122993	19347	0.003508	0.000406	0.003508	0.000406	0.226777	0.026246	1.57227
245	U	467	152927	89627	0.00521	2743	132	102406	49349	369	170571	109581	0.003367	2254	142	123074	46558	0.001843	0.000298	0.001843	0.000298	0.119142	0.019264	1.54737
246	U	218	176022	91186	0.002391	2965	193	102517	72444	133	192931	112105	0.001186	2759	186	123184	68918	0.001204	0.000192	0.001204	0.000192	0.077833	0.012412	2.01602
247	G	972	251350	93309	0.010417	3786	313	102607	147772	419	267411	114574	0.003657	4325	298	123261	143398	0.00676	0.000379	0.00676	0.000379	0.437005	0.024501	2.84851
248	C	482	451997	92226	0.005226	6236	652	102639	348419	182	468097	113071	0.00161	9006	565	123297	344084	0.003617	0.000266	0.003617	0.000266	0.233824	0.017196	3.24596
249	C	405	452450	92353	0.004385	6238	653	102657	348872	121	468498	113370	0.001067	9020	565	123317	344485	0.003318	0.000239	0.003318	0.000239	0.214494	0.01545	4.10965
250	G	1481	452739	91345	0.016213	6237	652	102694	349161	247	468742	114182	0.002163	9016	565	123354	344729	0.01405	0.000443	0.01405	0.000443	0.908272	0.028638	7.49561
251	U	2541	452869	93946	0.027047	6237	652	102716	349291	876	468880	115477	0.007586	9018	590	123368	344867	0.019462	0.000595	0.019462	0.000595	1.25814	0.038464	3.56538
252	C	1233	452989	91385	0.013492	6237	679	102771	349411	317	468974	112682	0.002813	9021	603	123394	344961	0.010679	0.000415	0.010679	0.000415	0.690351	0.026828	4.7963
253	C	607	453060	91657	0.006623	6234	679	102818	349482	134	469020	112409	0.001192	9019	603	123437	345007	0.00543	0.000288	0.00543	0.000288	0.351026	0.018618	5.55621
254	C	523	453097	90273	0.005794	6211	679	102845	349519	154	469057	110980	0.001388	9019	605	123458	345044	0.004406	0.000277	0.004406	0.000277	0.284829	0.017907	4.17435
255	A	985	453159	89253	0.011036	6209	679	102873	349581	91	469102	110710	0.000822	9019	610	123478	345089	0.010214	0.000362	0.010214	0.000362	0.660291	0.023402	13.4258
256	A	1084	453240	90485	0.01198	6208	781	102908	349662	78	469207	111871	0.000697	9044	672	123509	345194	0.011283	0.000372	0.011283	0.000372	0.729397	0.024048	17.1879
257	G	1139	453314	90907	0.012529	6206	781	102936	349736	675	469356	112207	0.006016	9043	672	123549	345343	0.006514	0.000438	0.006514	0.000438	0.421102	0.028315	2.08261
258	C	467	453424	92398	0.005054	6209	781	102963	349846	221	469451	113796	0.001942	9043	672	123570	345438	0.003112	0.000268	0.003112	0.000268	0.201177	0.017325	2.60247
259	A	1451	453509	88904	0.016321	6256	781	103080	349847	106	469546	110976	0.000955	9061	672	123704	345438	0.015366	0.000438	0.015366	0.000438	0.993346	0.028315	17.0901
260	A	1958	453548	90427	0.021653	6286	815	103144	349847	69	469574	112068	0.000616	9091	672	123757	345438	0.021037	0.000495	0.021037	0.000495	1.35995	0.032	35.151
261	U	546	453604	89639	0.006091	6372	1006	103251	349847	108	469632	112378	0.000961	9199	680	123870	345438	0.00513	0.000277	0.00513	0.000277	0.331632	0.017907	6.33819
262	G	1262	453672	91275	0.013826	6502	1056	103363	349847	277	469687	115082	0.002407	9493	688	123952	345438	0.011419	0.000415	0.011419	0.000415	0.738189	0.026828	5.74408
263	G	1171	453729	90569	0.012929	6648	1078	103453	349848	216	469734	115216	0.001875	9646	688	124025	345438	0.011055	0.000399	0.011055	0.000399	0.714658	0.025794	6.89547
264	A	1460	453753	90746	0.016089	6775	1082	103509	349849	88	469752	114143	0.000771	9870	688	124064	345438	0.015318	0.000429	0.015318	0.000429	0.990243	0.027733	20.8677
265	U	2519	453782	93486	0.026945	6926	1082	103567	349849	167	469767	114280	0.001461	10475	688	124101	345438	0.025484	0.000549	0.025484	0.000549	1.64743	0.03549	18.4428
266	G	312	453820	92289	0.003381	7210	1088	103667	349849	133	469785	113763	0.001169	11116	689	124148	345438	0.002212	0.000217	0.002212	0.000217	0.142996	0.014028	2.89222
267	A	2730	453863	93993	0.029045	7350	1089	103747	349849	453	469799	114289	0.003964	11337	692	124186	345438	0.025081	0.000586	0.025081	0.000586	1.62138	0.037882	7.32719
268	U	3180	453924	392555	0.008101	7461	1093	103884	349847	478	469829	422484	0.001131	11485	692	124258	345427	0.006969	0.000153	0.006969	0.000153	0.450516	0.009891	7.16269
269	U	995	453963	391211	0.002543	7551	1097	104013	349774	386	469853	422169	0.000914	11522	692	124345	345386	0.001629	9.3e-05	0.001629	9.3e-05	0.105308	0.006012	2.78228
270	U	1828	453960	403167	0.004534	7637	1106	104140	349449	385	469844	427878	0.0009	11536	692	124404	345173	0.003634	0.000116	0.003634	0.000116	0.234922	0.007499	5.03778
271	G	7829	453867	398646	0.019639	7670	1106	104205	348793	527	469767	430745	0.001223	11537	692	124457	344712	0.018416	0.000228	0.018416	0.000228	1.19051	0.014739	16.0581
272	A	11969	453843	407010	0.029407	7676	1106	104228	348593	439	469746	427553	0.001027	11557	692	124476	344489	0.02838	0.000273	0.02838	0.000273	1.83465	0.017648	28.6339
273	U	2158	453752	409334	0.005272	7696	1107	104242	348156	421	469666	430063	0.000979	11565	692	124489	344129	0.004293	0.000123	0.004293	0.000123	0.277524	0.007951	5.38509
274	G	6811	453682	313167	0.021749	7697	1107	104250	347762	1332	469599	315692	0.004219	11582	691	124496	343747	0.017529	0.000288	0.017529	0.000288	1.13318	0.018618	5.15501
275	C	3895	453645	312081	0.012481	7698	1107	104250	347624	423	469573	315677	0.00134	11597	691	124496	343654	0.011141	0.00021	0.011141	0.00021	0.720218	0.013576	9.31418
276	U	1254	453606	309105	0.004057	7700	1107	104250	347468	370	469547	314829	0.001175	11604	691	124496	343523	0.002882	0.00013	0.002882	0.00013	0.186309	0.008404	3.45277
277	G	4184	453565	304989	0.013719	7700	1107	104250	347311	347	469510	310761	0.001117	11621	691	124496	343378	0.012602	0.00022	0.012602	0.00022	0.814665	0.014222	12.282
278	U	7371	453538	308335	0.023906	7700	1106	104250	347187	3377	469483	312551	0.010805	11622	691	124496	343264	0.013101	0.000335	0.013101	0.000335	0.846923	0.021656	2.21249
279	C	3914	453498	308004	0.012708	7699	1105	104250	347001	1103	469426	313643	0.003517	11632	690	124496	343058	0.009191	0.000229	0.009191	0.000229	0.594159	0.014804	3.61331
280	C	3325	453412	318094	0.010453	7698	1104	104250	346674	999	469354	320422	0.003118	11632	689	124496	342768	0.007335	0.000206	0.007335	0.000206	0.474176	0.013317	3.35247
281	C	2152	453346	316945	0.00679	7698	1104	104250	346382	552	469295	317941	0.001736	11632	688	124496	342514	0.005054	0.000164	0.005054	0.000164	0.326719	0.010602	3.91129
282	C	5113	453253	313240	0.016323	7697	1063	104250	345896	3194	469225	315434	0.010126	11631	688	124496	342136	0.006197	0.00029	0.006197	0.00029	0.400609	0.018747	1.61199
283	G	3239	453127	308888	0.010486	7686	1059	104250	345186	1521	469127	312198	0.004872	11614	685	124496	341691	0.005614	0.000223	0.005614	0.000223	0.362921	0.014416	2.1523
284	G	1298	453043	303780	0.004273	7686	1059	104249	344651	606	469037	307519	0.001971	11593	685	124494	341240	0.002302	0.000143	0.002302	0.000143	0.148814	0.009244	2.16794
285	A	1360	452949	308537	0.004408	7563	1059	104249	344078	187	468972	311780	0.0006	11549	683	124493	340837	0.003808	0.000127	0.003808	0.000127	0.246171	0.00821	7.34667
286	C	1081	452903	308006	0.00351	7551	1059	104245	343910	255	468945	311870	0.000818	11549	682	124491	340716	0.002692	0.000118	0.002692	0.000118	0.174026	0.007628	4.29095
287	G	1875	452861	310241	0.006044	7548	1060	104244	343649	349	468902	315748	0.001105	11550	681	124489	340543	0.004938	0.000152	0.004938	0.000152	0.31922	0.009826	5.46968
288	A	7463	452834	300297	0.024852	7546	1060	104240	343439	187	468877	311810	0.0006	11550	681	124487	340399	0.024252	0.000291	0.024252	0.000291	1.56779	0.018812	41.42
289	U	9959	452754	306144	0.03253	7546	1059	104235	343037	360	468827	312101	0.001153	11550	680	124481	340119	0.031377	0.000332	0.031377	0.000332	2.02839	0.021462	28.2134
290	A	7093	452685	300322	0.023618	7467	1058	104219	342644	301	468775	306915	0.000981	11550	679	124467	339846	0.022637	0.000286	0.022637	0.000286	1.46338	0.018489	24.0754
291	U	2103	452658	300412	0.007	7466	1032	104216	342484	325	468721	305983	0.001062	11537	679	124460	339674	0.005938	0.000164	0.005938	0.000164	0.383866	0.010602	6.59134
292	U	1099	452256	289387	0.003798	7451	1030	103921	341959	187	468302	298211	0.000627	11527	676	124097	339380	0.003171	0.000123	0.003171	0.000123	0.204992	0.007951	6.05742
293	G	4307	452090	294182	0.014641	7447	1029	103837	341555	294	468133	303292	0.000969	11483	674	124009	339053	0.013671	0.00023	0.013671	0.00023	0.883771	0.014869	15.1094
294	A	3128	408050	293945	0.010641	5915	685	60563	340617	247	415228	302726	0.000816	10171	533	71716	338319	0.009826	0.000197	0.009826	0.000197	0.635209	0.012735	13.0404
295	A	3502	394018	303865	0.011525	5377	585	46798	340046	193	398544	313774	0.000615	9711	497	55297	337840	0.01091	0.0002	0.01091	0.0002	0.705285	0.012929	18.7398
296	C	2738	380041	301739	0.009074	5073	535	33086	339572	366	382496	312665	0.001171	9464	484	39465	337516	0.007903	0.000184	0.007903	0.000184	0.510895	0.011895	7.74893
297	A	6358	371313	293309	0.021677	4809	482	24555	339107	240	371758	307896	0.000779	9244	465	28872	337207	0.020897	0.000276	0.020897	0.000276	1.3509	0.017842	27.8267
298	A	9415	358919	290329	0.032429	4581	445	12380	338637	179	357610	299042	0.000599	9049	447	14921	336837	0.03183	0.000337	0.03183	0.000337	2.05767	0.021786	54.1386
299	U	2117	347698	289514	0.007312	4256	399	1405	338116	182	344160	298758	0.000609	8813	437	1711	336402	0.006703	0.000165	0.006703	0.000165	0.43332	0.010667	12.0066
300	G	7737	346411	295725	0.026163	4220	395	180	337838	798	342587	305645	0.002611	8785	436	204	336211	0.023552	0.000311	0.023552	0.000311	1.52254	0.020105	10.0203
301	G	5917	346155	290807	0.020347	4215	394	30	337278	840	342335	299103	0.002808	8782	436	38	335705	0.017538	0.000282	0.017538	0.000282	1.13376	0.01823	7.24608
302	U	3770	346078	284387	0.013257	4215	393	30	336809	429	342282	293435	0.001462	8776	436	38	335357	0.011795	0.000227	0.011795	0.000227	0.762496	0.014675	9.06772
303	U	1361	345983	283279	0.004804	4215	394	30	336084	367	342213	293111	0.001252	8776	437	38	334673	0.003552	0.000146	0.003552	0.000146	0.229622	0.009438	3.83706
304	C	1682	345870	287551	0.005849	4214	356	0	335610	171	342123	301188	0.000568	8775	436	0	334340	0.005282	0.000149	0.005282	0.000149	0.341459	0.009632	10.2975
305	A	6290	345825	303867	0.0207	4214	355	0	335318	200	342097	311650	0.000642	8754	430	0	334082	0.020058	0.000265	0.020058	0.000265	1.29666	0.017131	32.243
306	C	2365	345790	303204	0.0078	4213	355	0	335126	216	342068	310306	0.000696	8754	430	0	333891	0.007104	0.000167	0.007104	0.000167	0.459243	0.010796	11.2069
307	U	779	345740	297125	0.002622	4213	355	0	334850	252	342041	306570	0.000822	8754	401	0	333710	0.0018	0.000107	0.0018	0.000107	0.116362	0.006917	3.18978
308	G	5467	345641	283651	0.019274	4185	355	0	334346	309	341976	302702	0.001021	8744	380	0	333329	0.018253	0.000267	0.018253	0.000267	1.17998	0.01726	18.8776
309	A	8196	345602	288027	0.028456	4148	332	0	334130	227	341946	300248	0.000756	8713	371	0	333170	0.0277	0.000318	0.0277	0.000318	1.79069	0.020557	37.6402
310	A	6859	345553	294070	0.023324	4153	332	0	333783	228	341923	302513	0.000754	8713	371	0	332997	0.022571	0.000286	0.022571	0.000286	1.45912	0.018489	30.9337
311	G	4503	345523	296052	0.01521	4153	332	0	333553	245	341905	303696	0.000807	8712	364	0	332829	0.014403	0.000232	0.014403	0.000232	0.931092	0.014998	18.8476
312	A	3806	345497	303195	0.012553	4118	328	0	333371	231	341889	312218	0.00074	8701	363	0	332698	0.011813	0.000209	0.011813	0.000209	0.76366	0.013511	16.9635
313	C	2810	345463	289432	0.009709	4118	300	0	333115	467	341868	304613	0.001533	8686	363	0	332553	0.008176	0.000196	0.008176	0.000196	0.528543	0.012671	6.33333
314	C	3022	345394	290105	0.010417	4088	300	0	332660	359	341824	303850	0.001182	8665	362	0	332289	0.009235	0.000199	0.009235	0.000199	0.597003	0.012864	8.81303
315	C	1831	345355	282922	0.006472	4034	299	0	332407	229	341788	298692	0.000767	8665	357	0	332123	0.005705	0.00016	0.005705	0.00016	0.368804	0.010343	8.43807
316	A	4709	345312	291125	0.016175	3954	222	0	332080	324	341743	303681	0.001067	8616	285	0	331835	0.015108	0.000243	0.015108	0.000243	0.976667	0.015709	15.1593
317	G	3860	345304	293708	0.013142	3929	221	0	331960	1308	341734	303225	0.004314	8603	281	0	331708	0.008829	0.000243	0.008829	0.000243	0.570757	0.015709	3.04636
318	G	3671	345280	288030	0.012745	3929	169	0	331788	515	341706	293437	0.001755	8562	268	0	331540	0.01099	0.000224	0.01099	0.000224	0.710456	0.014481	7.26211
319	U	2777	345251	288969	0.00961	3886	169	0	331590	2395	341679	295396	0.008108	8493	194	0	331378	0.001502	0.000246	0.001502	0.000246	0.097098	0.015903	1.18525
320	C	1297	345243	288006	0.004503	3820	169	0	331465	235	341708	295590	0.000795	8415	194	0	331337	0.003708	0.000135	0.003708	0.000135	0.239706	0.008727	5.66415
321	C	984	345213	291214	0.003379	3819	168	0	331231	210	341682	303088	0.000693	8414	171	0	331159	0.002686	0.000118	0.002686	0.000118	0.173638	0.007628	4.8759
322	A	2393	345156	287599	0.008321	3766	128	0	330896	206	341644	302414	0.000681	8369	154	0	330901	0.007639	0.000177	0.007639	0.000177	0.493829	0.011442	12.2188
323	G	3185	345126	287472	0.011079	3814	109	0	330692	549	341599	301817	0.001819	8372	153	0	330716	0.00926	0.000211	0.00926	0.000211	0.598619	0.01364	6.09071
324	A	3346	345087	288309	0.011606	3756	108	0	330416	174	341566	298148	0.000584	8185	153	0	330490	0.011022	0.000205	0.011022	0.000205	0.712525	0.013252	19.8733
325	U	3070	345007	282673	0.010861	3804	108	0	330070	220	341508	293807	0.000749	8183	153	0	330217	0.010112	0.000202	0.010112	0.000202	0.653697	0.013058	14.5007
326	G	5642	344958	278620	0.02025	3809	108	0	329765	254	341468	293252	0.000866	8178	148	0	329999	0.019384	0.000275	0.019384	0.000275	1.25309	0.017778	23.3834
327	A	6927	344945	288121	0.024042	3809	108	0	329612	285	341450	299733	0.000951	8178	141	0	329911	0.023091	0.000294	0.023091	0.000294	1.49273	0.019006	25.2808
328	A	6632	344926	290608	0.022821	3809	108	0	329459	159	341427	301542	0.000527	8178	141	0	329764	0.022294	0.000283	0.022294	0.000283	1.44121	0.018295	43.3036
329	G	4377	344911	279303	0.015671	3809	108	0	329245	697	341402	293316	0.002376	8179	141	0	329539	0.013295	0.000253	0.013295	0.000253	0.859465	0.016355	6.59554
330	C	1682	344886	277573	0.00606	3814	108	0	328992	252	341375	291523	0.000864	8179	141	0	329344	0.005195	0.000157	0.005195	0.000157	0.335834	0.010149	7.01389
331	U	1560	344862	258767	0.006029	3804	108	0	328824	961	341348	273195	0.003518	8173	141	0	329185	0.002511	0.00019	0.002511	0.00019	0.162325	0.012283	1.71376
332	C	3843	344834	262564	0.014636	3804	108	0	328548	1261	341299	273940	0.004603	7880	140	0	328956	0.010033	0.000269	0.010033	0.000269	0.64859	0.01739	3.17967
333	C	2693	344811	260790	0.010326	3808	105	0	328370	555	341264	271122	0.002047	7826	140	0	328788	0.008279	0.000217	0.008279	0.000217	0.535202	0.014028	5.04446
334	C	678	344751	271991	0.002493	3787	105	0	328000	367	341192	287559	0.001276	7710	130	0	328355	0.001216	0.000117	0.001216	0.000117	0.078609	0.007564	1.95376
335	A	4989	344682	274386	0.018182	3514	102	0	327660	360	341116	292927	0.001229	7161	95	0	328046	0.016953	0.000265	0.016953	0.000265	1.09594	0.017131	14.7941
336	G	7295	344644	279692	0.026082	3532	102	0	327421	525	341091	295753	0.001775	7146	95	0	327864	0.024307	0.000315	0.024307	0.000315	1.57134	0.020363	14.6941
337	A	8698	344614	287537	0.03025	3532	74	0	327222	255	341055	299099	0.000853	6798	66	0	327612	0.029397	0.000329	0.029397	0.000329	1.90039	0.021268	35.4631
338	A	7634	344575	288149	0.026493	3505	74	0	326953	142	341027	296192	0.000479	6799	66	0	327357	0.026014	0.000306	0.026014	0.000306	1.68169	0.019782	55.309
339	U	1810	344541	280879	0.006444	3520	74	0	326683	247	340997	289396	0.000854	6782	66	0	327119	0.005591	0.000161	0.005591	0.000161	0.361434	0.010408	7.54567
340	G	4862	344496	282126	0.017233	3521	74	0	326296	914	340968	288269	0.003171	6712	66	0	326809	0.014063	0.000268	0.014063	0.000268	0.909113	0.017325	5.43456
341	C	1973	344483	279636	0.007056	3521	74	0	326150	407	340951	286067	0.001423	6711	74	0	326666	0.005633	0.000174	0.005633	0.000174	0.364149	0.011248	4.95854
342	C	1019	344415	276241	0.003689	3521	74	0	325831	151	340862	285631	0.000529	6637	74	0	326241	0.00316	0.000123	0.00316	0.000123	0.20428	0.007951	6.97353
343	A	1835	344409	277939	0.006602	3499	66	0	325706	189	340818	289281	0.000653	6153	70	0	326067	0.005949	0.000161	0.005949	0.000161	0.384577	0.010408	10.1103
344	G	1746	344439	282784	0.006174	3535	66	0	325695	380	340809	292004	0.001301	6142	69	0	325984	0.004873	0.000162	0.004873	0.000162	0.315019	0.010473	4.74558
345	A	2034	344494	293059	0.006941	3535	66	0	325748	381	340797	295932	0.001287	5896	68	0	325861	0.005653	0.000167	0.005653	0.000167	0.365442	0.010796	5.39316
346	G	1373	344710	293105	0.004684	3535	66	0	326181	465	340799	295958	0.001571	5866	67	0	325790	0.003113	0.000146	0.003113	0.000146	0.201242	0.009438	2.98154
347	G	1728	345184	296407	0.00583	3535	66	0	327270	1436	340832	297914	0.00482	5856	67	0	325798	0.00101	0.000189	0.00101	0.000189	0.065292	0.012218	1.20954
348	C	596	345189	294133	0.002026	3535	66	0	327119	363	340824	293011	0.001239	5856	64	0	325670	0.000787	0.000105	0.000787	0.000105	0.050876	0.006788	1.63519
349	U	850	345194	299430	0.002839	3537	66	0	327041	502	340815	298490	0.001682	5856	64	0	325577	0.001157	0.000123	0.001157	0.000123	0.074795	0.007951	1.68787
350	G	2667	351806	316277	0.008432	3523	66	0	342803	945	349870	317250	0.002979	5847	64	0	343571	0.005454	0.00019	0.005454	0.00019	0.352578	0.012283	2.83048
351	C	43	351949	322171	0.000133	3523	66	0	343221	24	350013	326073	7.4e-05	5847	64	0	343850	6e-05	2.5e-05	6e-05	2.5e-05	0.003879	0.001616	1.7973
352	U	238	351956	311725	0.000763	3521	66	0	343234	36	350001	323714	0.000111	5847	64	0	343806	0.000652	5.3e-05	0.000652	5.3e-05	0.042149	0.003426	6.87387
353	C	907	352097	307386	0.002951	3480	35	0	343646	88	350022	320552	0.000275	5651	38	0	343874	0.002676	0.000102	0.002676	0.000102	0.172992	0.006594	10.7309
354	C	527	352144	304680	0.00173	3482	35	0	343769	42	350013	320002	0.000131	5651	38	0	343850	0.001598	7.8e-05	0.001598	7.8e-05	0.103304	0.005042	13.2061
355	C	15	352110	304091	4.9e-05	3478	26	0	343705	6	349981	318832	1.9e-05	5640	31	0	343750	3.1e-05	1.5e-05	3.1e-05	1.5e-05	0.002004	0.00097	2.57895
356	C	14	352055	296465	4.7e-05	3478	26	0	343561	6	349948	316361	1.9e-05	5640	31	0	343629	2.8e-05	1.5e-05	2.8e-05	1.5e-05	0.00181	0.00097	2.47368
357	C	290419	352004	292877	0.991607	3478	26	0	343389	305944	349897	306265	0.998952	5589	31	0	343478	-0.007344	0.002578	nan	nan	nan	nan	0.992647
358	C	3018	352059	298300	0.010117	3486	26	0	343496	569	349929	308088	0.001847	5592	31	0	343568	0.00827	0.0002	0.00827	0.0002	0.53462	0.012929	5.47753
359	G	2786	352070	301266	0.009248	3486	26	0	343538	673	349929	308728	0.00218	5592	31	0	343580	0.007068	0.000194	0.007068	0.000194	0.456916	0.012541	4.2422
360	U	1259	352081	302641	0.00416	3492	26	0	343550	411	349935	309416	0.001328	5614	31	0	343598	0.002832	0.000134	0.002832	0.000134	0.183077	0.008663	3.13253
361	G	1650	352109	304412	0.00542	3490	26	0	343651	682	349953	309964	0.0022	5614	31	0	343646	0.00322	0.000158	0.00322	0.000158	0.208159	0.010214	2.46364
362	G	11145	352159	317395	0.035114	3490	26	0	343806	9231	349976	320513	0.028801	5614	31	0	343708	0.006313	0.000448	0.006313	0.000448	0.408108	0.028961	1.21919
363	C	2310	352274	321154	0.007193	3499	26	0	344111	1861	350101	323090	0.00576	5624	31	0	343964	0.001433	0.000201	0.001433	0.000201	0.092637	0.012994	1.24878
364	C	2188	352286	321174	0.006813	3499	25	0	344156	1528	350113	323171	0.004728	5624	31	0	343981	0.002084	0.000189	0.002084	0.000189	0.134722	0.012218	1.44099
365	C	3162	352290	321853	0.009824	3516	25	0	344141	1417	350099	323382	0.004382	5629	31	0	343935	0.005443	0.00021	0.005443	0.00021	0.351867	0.013576	2.2419
366	C	1424	352208	320247	0.004447	3532	25	0	343924	718	350016	322727	0.002225	5633	31	0	343676	0.002222	0.000144	0.002222	0.000144	0.143643	0.009309	1.99865
367	U	724	352146	318881	0.00227	3532	25	0	343680	532	349962	322503	0.00165	5638	31	0	343540	0.000621	0.000111	0.000621	0.000111	0.040145	0.007176	1.37576
368	G	3599	352117	318717	0.011292	3532	25	0	343572	1847	349959	322413	0.005729	5638	31	0	343512	0.005563	0.000231	0.005563	0.000231	0.359624	0.014933	1.97102
369	C	1219	352083	316153	0.003856	3532	25	0	343473	313	349929	320973	0.000975	5625	31	0	343433	0.002881	0.000123	0.002881	0.000123	0.186244	0.007951	3.95487
370	A	10056	352013	317370	0.031685	3532	25	0	343284	251	349893	321531	0.000781	5627	30	0	343314	0.030905	0.00032	0.030905	0.00032	1.99788	0.020687	40.5698
371	C	2411	352045	316616	0.007615	3551	25	0	343386	358	349929	319409	0.001121	5626	28	0	343397	0.006494	0.000166	0.006494	0.000166	0.419809	0.010731	6.79304
372	C	825	352059	316627	0.002606	3551	25	0	343412	424	349950	320191	0.001324	5629	28	0	343445	0.001281	0.000111	0.001281	0.000111	0.082811	0.007176	1.96828
373	A	4202	352052	316526	0.013275	3551	25	0	343384	213	349954	319801	0.000666	5628	28	0	343437	0.012609	0.00021	0.012609	0.00021	0.815118	0.013576	19.9324
374	G	4207	352073	318897	0.013192	3551	25	0	343419	1764	349970	321943	0.005479	5628	28	0	343457	0.007713	0.000242	0.007713	0.000242	0.498612	0.015644	2.40774
375	C	891	352073	319156	0.002792	3580	26	0	343400	797	349972	322116	0.002474	5628	28	0	343460	0.000317	0.000128	0.000317	0.000128	0.020493	0.008275	1.12854
376	A	2339	352046	318155	0.007352	3542	26	0	343319	210	349941	322266	0.000652	5615	28	0	343355	0.0067	0.000159	0.0067	0.000159	0.433126	0.010279	11.2761
377	G	2756	352053	319485	0.008626	3543	26	0	343355	1115	349943	322710	0.003455	5617	28	0	343358	0.005171	0.000194	0.005171	0.000194	0.334283	0.012541	2.49667
378	C	1082	352105	320705	0.003374	3543	26	0	343506	359	349955	323673	0.001109	5624	28	0	343411	0.002265	0.000118	0.002265	0.000118	0.146423	0.007628	3.04238
379	U	2084	352109	319421	0.006524	3543	26	0	343532	1643	349948	322245	0.005099	5624	28	0	343407	0.001426	0.00019	0.001426	0.00019	0.092185	0.012283	1.27947
380	C	2793	352091	319600	0.008739	3553	26	0	343546	789	349930	321750	0.002452	5588	28	0	343412	0.006287	0.000187	0.006287	0.000187	0.406428	0.012089	3.56403
381	C	1788	352087	318405	0.005615	3566	26	0	343553	562	349897	321233	0.00175	5592	29	0	343354	0.003866	0.000152	0.003866	0.000152	0.24992	0.009826	3.20857
382	U	815	352067	313446	0.0026	3565	26	0	343507	463	349900	320225	0.001446	5593	29	0	343351	0.001154	0.000113	0.001154	0.000113	0.074601	0.007305	1.79806
383	A	6172	352056	313940	0.01966	3566	32	0	343474	196	349895	319890	0.000613	5597	29	0	343346	0.019047	0.000254	0.019047	0.000254	1.23131	0.01642	32.0718
384	C	1889	352101	311136	0.006071	3567	32	0	343572	276	349906	316955	0.000871	5599	29	0	343430	0.005201	0.000149	0.005201	0.000149	0.336222	0.009632	6.97015
385	A	4451	352077	312139	0.01426	3566	32	0	343512	240	349891	316844	0.000757	5581	29	0	343404	0.013502	0.000219	0.013502	0.000219	0.872846	0.014157	18.8375
386	C	1570	352129	308684	0.005086	3589	32	0	343672	224	349938	313757	0.000714	5579	29	0	343527	0.004372	0.000137	0.004372	0.000137	0.282631	0.008856	7.12325
387	C	1967	352178	310533	0.006334	3589	32	0	343832	480	349977	315586	0.001521	5579	29	0	343631	0.004813	0.000159	0.004813	0.000159	0.31114	0.010279	4.16437
388	G	3386	352247	308932	0.01096	3584	32	0	343977	1664	350045	315544	0.005273	5579	29	0	343740	0.005687	0.000228	0.005687	0.000228	0.36764	0.014739	2.07851
389	G	6527	352339	314585	0.020748	3661	33	0	344183	3454	350161	318469	0.010846	5591	29	0	343958	0.009902	0.000316	0.009902	0.000316	0.640122	0.020428	1.91296
390	C	4246	352400	316575	0.013412	3776	35	0	344341	3496	350206	320929	0.010893	5601	29	0	344070	0.002519	0.000276	0.002519	0.000276	0.162843	0.017842	1.23125
391	G	2504	352450	316988	0.007899	3784	35	0	344493	847	350273	320891	0.00264	5620	29	0	344256	0.00526	0.000182	0.00526	0.000182	0.340036	0.011766	2.99205
392	G	13618	352478	320943	0.042431	3792	35	0	344589	11204	350307	324449	0.034532	5623	29	0	344355	0.007899	0.000489	0.007899	0.000489	0.510636	0.031612	1.22874
393	C	1509	352471	321249	0.004697	5328	58	0	344642	1026	350314	323491	0.003172	6449	37	0	344448	0.001526	0.000156	0.001526	0.000156	0.098649	0.010085	1.48077
394	C	2149	350811	318063	0.006757	5336	58	0	340607	1153	346628	316734	0.00364	6460	38	0	336910	0.003116	0.000181	0.003116	0.000181	0.201436	0.011701	1.85632
395	C	1792	350476	315855	0.005673	5338	58	0	339800	1183	346608	314848	0.003757	6464	38	0	336936	0.001916	0.000173	0.001916	0.000173	0.123861	0.011184	1.50998
396	C	1664	350277	309697	0.005373	5338	64	0	339282	644	346611	311319	0.002069	6482	38	0	336977	0.003304	0.000155	0.003304	0.000155	0.213589	0.01002	2.59691
397	U	672	350141	307796	0.002183	5338	64	0	338949	487	346623	311698	0.001562	6495	38	0	337022	0.000621	0.00011	0.000621	0.00011	0.040145	0.007111	1.39757
398	G	4346	350104	307563	0.01413	5325	64	0	338895	1663	346636	311684	0.005336	6498	38	0	337075	0.008795	0.000251	0.008795	0.000251	0.568559	0.016226	2.64805
399	C	1187	350108	305417	0.003886	5347	64	0	338918	263	346647	309040	0.000851	6524	38	0	337113	0.003035	0.000124	0.003035	0.000124	0.1962	0.008016	4.56639
400	A	5554	350095	304595	0.018234	5359	64	0	338907	242	346659	308084	0.000786	6539	40	0	337155	0.017449	0.00025	0.017449	0.00025	1.128	0.016161	23.1985
401	C	2669	350146	306528	0.008707	5388	65	0	339161	399	346713	308707	0.001292	6557	40	0	337353	0.007415	0.000181	0.007415	0.000181	0.479348	0.011701	6.73916
402	C	1872	350205	305417	0.006129	5390	65	0	339424	433	346775	307901	0.001406	6561	40	0	337634	0.004723	0.000157	0.004723	0.000157	0.305322	0.010149	4.35917
403	A	4331	350237	305944	0.014156	5416	65	0	339526	251	346807	309077	0.000812	6592	43	0	337741	0.013344	0.000221	0.013344	0.000221	0.862632	0.014287	17.4335
404	G	6544	350287	306412	0.021357	5417	65	0	339690	2730	346851	308298	0.008855	6597	43	0	337895	0.012502	0.000314	0.012502	0.000314	0.808201	0.020299	2.41186
405	C	2304	350395	312077	0.007383	5484	65	0	340090	1214	346957	314177	0.003864	6619	45	0	338237	0.003519	0.00019	0.003519	0.00019	0.227488	0.012283	1.91071
406	C	2339	350467	314565	0.007436	5528	65	0	340343	517	347023	314607	0.001643	6651	48	0	338450	0.005792	0.00017	0.005792	0.00017	0.374428	0.01099	4.52587
407	C	2120	350513	315067	0.006729	5528	94	0	340502	963	347069	315694	0.00305	6659	48	0	338626	0.003678	0.000176	0.003678	0.000176	0.237767	0.011378	2.20623
408	C	2544	350554	316276	0.008044	5528	94	0	340622	1009	347108	317953	0.003173	6659	49	0	338739	0.00487	0.000188	0.00487	0.000188	0.314825	0.012153	2.53514
409	C	1851	350583	310770	0.005956	5552	94	0	340721	475	347134	313392	0.001516	6667	50	0	338842	0.00444	0.000155	0.00444	0.000155	0.287027	0.01002	3.92876
410	U	3945	350607	311197	0.012677	5573	96	0	340806	1689	347154	313680	0.005384	6745	50	0	338916	0.007292	0.000241	0.007292	0.000241	0.471396	0.01558	2.35457
411	C	2699	350629	309348	0.008725	5603	111	0	340898	420	347172	312078	0.001346	6753	98	0	338992	0.007379	0.00018	0.007379	0.00018	0.477021	0.011636	6.48217
412	C	2092	350655	306251	0.006831	5709	114	0	340992	508	347206	311631	0.00163	6981	184	0	339095	0.005201	0.000166	0.005201	0.000166	0.336222	0.010731	4.1908
413	U	818	350679	302786	0.002702	5918	114	0	341078	490	347232	309328	0.001584	7060	186	0	339170	0.001117	0.000119	0.001117	0.000119	0.072209	0.007693	1.70581
414	G	2842	350769	303197	0.009373	5918	114	0	341354	721	347311	309524	0.002329	7059	201	0	339424	0.007044	0.000196	0.007044	0.000196	0.455364	0.012671	4.02447
415	G	9791	350891	312161	0.031365	5919	138	0	341718	7093	347386	313892	0.022597	7059	257	0	339695	0.008768	0.000415	0.008768	0.000415	0.566814	0.026828	1.38802
416	C	2386	351038	312961	0.007624	6122	565	0	342159	1818	347513	316266	0.005748	7173	1636	0	340083	0.001876	0.000206	0.001876	0.000206	0.121275	0.013317	1.32637
417	C	3521	351095	315079	0.011175	6141	577	0	342406	678	347589	316411	0.002143	7216	1836	0	340342	0.009032	0.000206	0.009032	0.000206	0.58388	0.013317	5.21465
418	C	1958	351158	316506	0.006186	6116	612	0	342632	1379	347633	318238	0.004333	7215	1893	0	340508	0.001853	0.000182	0.001853	0.000182	0.119788	0.011766	1.42765
419	C	1871	351225	314052	0.005958	6187	614	0	342838	515	347680	316439	0.001627	7349	2079	0	340678	0.00433	0.000155	0.00433	0.000155	0.279916	0.01002	3.66195
420	U	740	351252	314231	0.002355	6207	622	0	342930	494	347712	319307	0.001547	7405	2111	0	340788	0.000808	0.000111	0.000808	0.000111	0.052234	0.007176	1.5223
421	G	5346	351286	315478	0.016946	6205	646	0	343036	467	347744	319312	0.001463	7405	2126	0	340904	0.015483	0.000241	0.015483	0.000241	1.00091	0.01558	11.583
422	U	1495	351318	316846	0.004718	6214	676	0	343130	931	347766	320693	0.002903	7481	2168	0	340979	0.001815	0.000155	0.001815	0.000155	0.117332	0.01002	1.62522
423	C	1660	351337	304679	0.005448	6213	676	0	343209	225	347787	312131	0.000721	7495	2210	0	341046	0.004728	0.000142	0.004728	0.000142	0.305645	0.00918	7.55617
424	A	7336	351362	304107	0.024123	6214	676	0	343318	251	347820	308847	0.000813	7585	2233	0	341125	0.02331	0.000286	0.02331	0.000286	1.50689	0.018489	29.6716
425	U	1503	351446	303767	0.004948	6215	699	0	343749	1210	347872	308838	0.003918	7603	2240	0	341456	0.00103	0.00017	0.00103	0.00017	0.066585	0.01099	1.26289
426	C	3321	351537	310819	0.010685	6215	743	0	344201	959	347937	313658	0.003057	7603	2315	0	341816	0.007627	0.00021	0.007627	0.00021	0.493053	0.013576	3.49526
427	U	9110	351595	309705	0.029415	6215	751	0	344463	548	347973	313132	0.00175	7664	2352	0	342013	0.027665	0.000317	0.027665	0.000317	1.78842	0.020493	16.8086
428	U	1386	351713	309810	0.004474	6216	751	0	344860	1093	348023	313999	0.003481	7663	2352	0	342246	0.000993	0.00016	0.000993	0.00016	0.064193	0.010343	1.28526
429	C	2856	351786	311009	0.009183	6457	763	0	345083	311	348088	315661	0.000985	8075	2352	0	342447	0.008198	0.000181	0.008198	0.000181	0.529965	0.011701	9.32284
430	U	880	351890	313367	0.002808	6457	763	0	345350	300	348162	319833	0.000938	8075	2352	0	342646	0.00187	0.000109	0.00187	0.000109	0.120887	0.007046	2.9936
431	G	4626	351924	306938	0.015071	6460	817	0	345466	343	348200	315416	0.001087	8075	2368	0	342755	0.013984	0.000229	0.013984	0.000229	0.904006	0.014804	13.8648
432	U	8032	351985	313991	0.02558	6578	851	0	345678	3085	348239	315909	0.009765	8082	2379	0	342881	0.015815	0.000335	0.015815	0.000335	1.02237	0.021656	2.61956
433	C	1956	352181	311488	0.00628	6610	853	0	346447	498	348378	313389	0.001589	8085	2388	0	343485	0.00469	0.000159	0.00469	0.000159	0.303188	0.010279	3.95217
434	C	2489	352467	318437	0.007816	6605	853	0	347409	586	348609	319105	0.001836	8083	2401	0	344362	0.00598	0.000174	0.00598	0.000174	0.386581	0.011248	4.25708
435	C	9411	352645	311592	0.030203	6629	854	0	348004	7856	348731	312857	0.025111	8104	2409	0	344841	0.005092	0.000421	0.005092	0.000421	0.329176	0.027216	1.20278
436	U	4599	352721	307665	0.014948	6629	858	0	348189	532	348796	311233	0.001709	8119	2444	0	345028	0.013239	0.000233	0.013239	0.000233	0.855844	0.015062	8.74664
437	U	2281	352803	308200	0.007401	6656	858	0	348387	1433	348856	311604	0.004599	8119	2444	0	345194	0.002802	0.000197	0.002802	0.000197	0.181137	0.012735	1.60926
438	C	2167	352849	312895	0.006926	6658	858	0	348575	1014	348910	317809	0.003191	8118	2444	0	345367	0.003735	0.000179	0.003735	0.000179	0.241452	0.011572	2.17048
439	C	1388	352894	320033	0.004337	6657	860	0	348704	338	348947	322342	0.001049	8118	2446	0	345491	0.003288	0.00013	0.003288	0.00013	0.212555	0.008404	4.13441
440	C	846	352935	315952	0.002678	6658	882	0	348828	326	348994	319506	0.00102	8118	2447	0	345628	0.001657	0.000108	0.001657	0.000108	0.107118	0.006982	2.62549
441	A	3963	353000	314404	0.012605	6657	882	0	348993	287	349037	321032	0.000894	8117	2447	0	345751	0.011711	0.000207	0.011711	0.000207	0.757066	0.013382	14.0996
442	G	8035	353049	317991	0.025268	6666	882	0	349105	1835	349088	322440	0.005691	8116	2448	0	345856	0.019577	0.000312	0.019577	0.000312	1.26557	0.020169	4.43999
443	A	2255	353154	316792	0.007118	6664	882	0	349353	268	349156	321482	0.000834	8116	2448	0	346003	0.006285	0.000158	0.006285	0.000158	0.406298	0.010214	8.53477
444	A	4817	353188	317805	0.015157	6662	883	0	349434	137	349188	320819	0.000427	8116	2448	0	346059	0.01473	0.000221	0.01473	0.000221	0.952231	0.014287	35.4965
445	A	2600	353218	310591	0.008371	6662	883	0	349527	95	349216	315288	0.000301	8116	2458	0	346127	0.00807	0.000167	0.00807	0.000167	0.521691	0.010796	27.8106
446	A	2999	353284	310723	0.009652	6662	883	0	349701	266	349262	314300	0.000846	8116	2457	0	346265	0.008805	0.000184	0.008805	0.000184	0.569205	0.011895	11.409
447	C	1164	353344	312728	0.003722	6659	882	0	349901	321	349322	316060	0.001016	8121	2466	0	346456	0.002706	0.000123	0.002706	0.000123	0.174931	0.007951	3.66339
448	C	1494	353448	319810	0.004672	6658	882	0	350196	300	349451	320263	0.000937	8121	2467	0	346783	0.003735	0.000132	0.003735	0.000132	0.241452	0.008533	4.98613
449	U	880	353551	312758	0.002814	6658	942	0	350404	410	349553	315174	0.001301	8118	2475	0	346995	0.001513	0.000115	0.001513	0.000115	0.097809	0.007434	2.16295
450	A	6830	353609	313135	0.021812	6658	943	0	350539	232	349601	314683	0.000737	8118	2475	0	347112	0.021074	0.000268	0.021074	0.000268	1.36234	0.017325	29.5957
451	C	2262	353710	316237	0.007153	6657	967	0	350797	256	349702	317106	0.000807	8118	2475	0	347320	0.006346	0.000159	0.006346	0.000159	0.410242	0.010279	8.86369
452	C	1674	353774	318538	0.005255	6657	967	0	350990	250	349758	319043	0.000784	8118	2476	0	347455	0.004472	0.000138	0.004472	0.000138	0.289096	0.008921	6.70281
453	A	4232	353864	317590	0.013325	6657	967	0	351214	281	349845	319787	0.000879	8118	2476	0	347641	0.012447	0.000211	0.012447	0.000211	0.804645	0.01364	15.1593
454	G	2083	353995	319085	0.006528	6657	967	0	351539	1321	349974	321383	0.00411	8119	2476	0	347900	0.002418	0.000182	0.002418	0.000182	0.156313	0.011766	1.58832
455	G	1738	354094	325073	0.005346	6658	968	0	351800	1034	350086	326254	0.003169	8119	2476	0	348155	0.002177	0.000162	0.002177	0.000162	0.140734	0.010473	1.68697
456	G	2547	354151	323874	0.007864	6657	968	0	351952	1774	350141	324531	0.005466	8119	2476	0	348283	0.002398	0.000203	0.002398	0.000203	0.15502	0.013123	1.43871
457	C	966	354217	323300	0.002988	6656	968	0	352090	326	350201	323252	0.001009	8118	2476	0	348419	0.001979	0.000111	0.001979	0.000111	0.127934	0.007176	2.96135
458	A	1950	354267	324368	0.006012	6641	968	0	352215	184	350251	324044	0.000568	8107	2476	0	348550	0.005444	0.000142	0.005444	0.000142	0.351931	0.00918	10.5845
459	G	2208	354307	325363	0.006786	6642	968	0	352321	1438	350301	324770	0.004428	8107	2494	0	348661	0.002359	0.000186	0.002359	0.000186	0.152499	0.012024	1.53252
460	C	1401	354364	324437	0.004318	6642	968	0	352471	352	350365	324062	0.001086	8107	2495	0	348812	0.003232	0.000129	0.003232	0.000129	0.208935	0.008339	3.97606
461	U	503	354416	319402	0.001575	6701	978	0	352597	201	350430	320912	0.000626	8107	2495	0	348940	0.000948	8.3e-05	0.000948	8.3e-05	0.061284	0.005366	2.51597
462	A	5529	354492	320308	0.017262	6688	978	0	352830	251	350527	321188	0.000781	8101	2495	0	349199	0.01648	0.000237	0.01648	0.000237	1.06536	0.015321	22.1024
463	C	2528	354568	320403	0.00789	6689	978	0	353114	264	350597	322003	0.00082	8101	2495	0	349418	0.00707	0.000165	0.00707	0.000165	0.457045	0.010667	9.62195
464	G	3668	354690	320812	0.011433	6701	990	0	353491	1105	350713	324189	0.003409	8096	2495	0	349721	0.008025	0.000215	0.008025	0.000215	0.518782	0.013899	3.35377
465	G	8246	354811	321921	0.025615	6723	990	0	353814	5447	350822	323272	0.01685	8070	2495	0	349995	0.008765	0.000363	0.008765	0.000363	0.56662	0.023466	1.52018
466	U	3030	354964	319531	0.009483	6761	991	0	354280	606	350955	320623	0.00189	8069	2495	0	350364	0.007593	0.000189	0.007593	0.000189	0.490855	0.012218	5.01746
467	U	631	355139	318438	0.001982	6760	991	0	354684	275	351065	319108	0.000862	8052	2495	0	350659	0.00112	9.4e-05	0.00112	9.4e-05	0.072403	0.006077	2.2993
468	U	1837	355216	321605	0.005712	6757	992	0	354855	1645	351130	322579	0.0051	8032	2495	0	350804	0.000612	0.000183	0.000612	0.000183	0.039563	0.01183	1.12
469	C	3191	355285	322704	0.009888	6740	992	0	355015	173	351188	324147	0.000534	8027	2495	0	350950	0.009355	0.00018	0.009355	0.00018	0.604761	0.011636	18.5169
470	C	1747	355377	327839	0.005329	6738	992	0	355176	286	351262	328940	0.000869	8000	2495	0	351086	0.004459	0.000137	0.004459	0.000137	0.288255	0.008856	6.13234
471	G	5736	355468	328442	0.017464	6714	992	0	355361	495	351353	328132	0.001509	7990	2495	0	351260	0.015956	0.00024	0.015956	0.00024	1.03149	0.015515	11.5732
472	U	2199	355571	329326	0.006677	6689	992	0	355571	1810	351465	328207	0.005515	7973	2495	0	351465	0.001162	0.000193	0.001162	0.000193	0.075118	0.012477	1.2107
473	C	3201	355571	325834	0.009824	6570	992	0	355571	558	351465	323801	0.001723	7891	2495	0	351465	0.008101	0.000188	0.008101	0.000188	0.523695	0.012153	5.70168
474	U	0	355571	328058	0	6569	992	0	355571	0	351465	325777	0	7890	2495	0	351465	0	0	0	0	0	0
475	g	0	355571	0	nan	6379	992	0	355571	0	351465	0	nan	7577	2495	0	351465	nan	nan	nan	nan	nan	nan
476	g	0	355571	0	nan	6167	992	0	355571	0	351465	0	nan	7399	2495	0	351465	nan	nan	nan	nan	nan	nan
477	g	0	355571	0	nan	5641	992	0	355571	0	351465	0	nan	6057	2495	0	351465	nan	nan	nan	nan	nan	nan
478	c	0	355570	0	nan	5625	992	0	355570	0	351465	0	nan	6050	2495	0	351465	nan	nan	nan	nan	nan	nan
479	u	0	355569	0	nan	5623	992	0	355569	0	351464	0	nan	6045	2495	0	351464	nan	nan	nan	nan	nan	nan
480	u	0	355568	0	nan	5435	992	0	355568	0	351464	0	nan	5784	2495	0	351464	nan	nan	nan	nan	nan	nan
481	c	0	355568	0	nan	5357	992	0	355568	0	351464	0	nan	5576	2494	0	351464	nan	nan	nan	nan	nan	nan
482	u	0	355568	0	nan	5277	992	0	355568	0	351464	0	nan	5353	2494	0	351464	nan	nan	nan	nan	nan	nan
483	u	0	355568	0	nan	5162	992	0	355568	0	351464	0	nan	5239	2494	0	351464	nan	nan	nan	nan	nan	nan
484	g	0	355568	0	nan	5159	992	0	355568	0	351464	0	nan	5237	2494	0	351464	nan	nan	nan	nan	nan	nan
485	c	0	355566	0	nan	5159	992	0	355566	0	351463	0	nan	5237	2494	0	351463	nan	nan	nan	nan	nan	nan
486	a	0	355472	0	nan	5158	990	0	355472	0	351142	0	nan	5237	2494	0	351142	nan	nan	nan	nan	nan	nan
487	u	0	355471	0	nan	5158	990	0	355471	0	351142	0	nan	5236	2494	0	351142	nan	nan	nan	nan	nan	nan
488	u	0	355439	0	nan	5157	990	0	355439	0	351109	0	nan	5236	2494	0	351109	nan	nan	nan	nan	nan	nan
489	c	0	355394	0	nan	5157	990	0	355394	0	351077	0	nan	5235	2494	0	351077	nan	nan	nan	nan	nan	nan
490	u	0	355390	0	nan	5157	990	0	355390	0	351073	0	nan	5235	2494	0	351073	nan	nan	nan	nan	nan	nan
491	g	0	355386	0	nan	5156	989	0	355386	0	351068	0	nan	5235	2494	0	351068	nan	nan	nan	nan	nan	nan
492	g	0	355307	0	nan	5155	989	0	355307	0	351010	0	nan	5234	2493	0	351010	nan	nan	nan	nan	nan	nan
493	g	0	354213	0	nan	5140	989	0	354213	0	349919	0	nan	5215	2477	0	349919	nan	nan	nan	nan	nan	nan
494	a	0	353736	0	nan	5133	989	0	353736	0	349500	0	nan	5205	2469	0	349500	nan	nan	nan	nan	nan	nan

## Sheet: TP53_ETO_rep2
Nucleotide	Sequence	Modified_mutations	Modified_read_depth	Modified_effective_depth	Modified_rate	Modified_off_target_mapped_depth	Modified_low_mapq_mapped_depth	Modified_primer_pair_1_mapped_depth	Modified_primer_pair_2_mapped_depth	Untreated_mutations	Untreated_read_depth	Untreated_effective_depth	Untreated_rate	Untreated_off_target_mapped_depth	Untreated_low_mapq_mapped_depth	Untreated_primer_pair_1_mapped_depth	Untreated_primer_pair_2_mapped_depth	Reactivity_profile	Std_err	HQ_profile	HQ_stderr	Norm_profile	Norm_stderr	Raw modified rate/untreated rate
1	c	0	9584	0	nan	35	30	9584	0	0	8973	0	nan	17	5	8973	0	nan	nan	nan	nan	nan	nan
2	u	0	18686	0	nan	79	57	18686	0	0	17638	0	nan	38	8	17638	0	nan	nan	nan	nan	nan	nan
3	c	0	43364	0	nan	189	129	43364	0	0	41030	0	nan	116	21	41030	0	nan	nan	nan	nan	nan	nan
4	a	0	172421	0	nan	710	421	172421	0	0	161842	0	nan	412	91	161842	0	nan	nan	nan	nan	nan	nan
5	a	0	172728	0	nan	711	422	172728	0	0	162146	0	nan	412	91	162146	0	nan	nan	nan	nan	nan	nan
6	a	0	172789	0	nan	713	422	172789	0	0	162204	0	nan	412	91	162204	0	nan	nan	nan	nan	nan	nan
7	a	0	172801	0	nan	713	422	172801	0	0	162211	0	nan	412	91	162211	0	nan	nan	nan	nan	nan	nan
8	g	0	172806	0	nan	713	422	172806	0	0	162218	0	nan	412	91	162218	0	nan	nan	nan	nan	nan	nan
9	u	0	172807	0	nan	713	422	172807	0	0	162223	0	nan	412	91	162223	0	nan	nan	nan	nan	nan	nan
10	c	0	172809	0	nan	713	422	172809	0	0	162226	0	nan	412	91	162226	0	nan	nan	nan	nan	nan	nan
11	u	0	172817	0	nan	713	422	172817	0	0	162233	0	nan	412	91	162233	0	nan	nan	nan	nan	nan	nan
12	a	0	172820	0	nan	713	422	172820	0	0	162240	0	nan	412	91	162240	0	nan	nan	nan	nan	nan	nan
13	g	0	172827	0	nan	713	422	172827	0	0	162243	0	nan	412	91	162243	0	nan	nan	nan	nan	nan	nan
14	a	0	172832	0	nan	713	422	172832	0	0	162244	0	nan	412	91	162244	0	nan	nan	nan	nan	nan	nan
15	g	0	172832	0	nan	713	422	172832	0	0	162244	0	nan	412	91	162244	0	nan	nan	nan	nan	nan	nan
16	c	0	172832	0	nan	714	422	172832	0	0	162244	0	nan	414	91	162244	0	nan	nan	nan	nan	nan	nan
17	c	0	172832	0	nan	714	422	172832	0	0	162244	0	nan	414	91	162244	0	nan	nan	nan	nan	nan	nan
18	a	0	172832	0	nan	715	422	172832	0	0	162244	0	nan	415	91	162244	0	nan	nan	nan	nan	nan	nan
19	c	0	172832	0	nan	723	422	172832	0	0	162244	0	nan	418	91	162244	0	nan	nan	nan	nan	nan	nan
20	c	0	172832	0	nan	730	422	172832	0	0	162244	0	nan	418	91	162244	0	nan	nan	nan	nan	nan	nan
21	g	0	172832	0	nan	732	422	172832	0	0	162244	0	nan	418	91	162244	0	nan	nan	nan	nan	nan	nan
22	u	0	172832	0	nan	734	422	172832	0	0	162244	0	nan	419	91	162244	0	nan	nan	nan	nan	nan	nan
23	c	0	172832	0	nan	743	422	172832	0	0	162244	0	nan	419	91	162244	0	nan	nan	nan	nan	nan	nan
24	c	0	172832	0	nan	756	422	172832	0	0	162244	0	nan	420	91	162244	0	nan	nan	nan	nan	nan	nan
25	A	19	172827	153984	0.000123	756	422	172823	0	4	162243	146175	2.7e-05	420	91	162242	0	9.6e-05	3.1e-05	9.6e-05	3.1e-05	0.007089	0.002289	4.55556
26	G	1164	172819	153108	0.007602	757	422	172796	0	442	162237	145286	0.003042	420	91	162215	0	0.00456	0.000266	0.00456	0.000266	0.336747	0.019644	2.49901
27	G	647	172782	154246	0.004195	756	422	172670	0	295	162199	146130	0.002019	420	91	162112	0	0.002176	0.000203	0.002176	0.000203	0.160693	0.014991	2.07776
28	G	348	172763	153314	0.00227	756	422	172594	0	183	162191	145690	0.001256	420	91	162064	0	0.001014	0.000153	0.001014	0.000153	0.074882	0.011299	1.80732
29	A	755	172727	154567	0.004885	756	421	172480	0	70	162167	146756	0.000477	420	91	161980	0	0.004408	0.000187	0.004408	0.000187	0.325522	0.01381	10.2411
30	G	1775	172699	155734	0.011398	760	421	172394	0	805	162142	147447	0.00546	420	91	161900	0	0.005938	0.000332	0.005938	0.000332	0.43851	0.024518	2.08755
31	C	351	172688	157346	0.002231	760	421	172332	0	103	162131	149051	0.000691	420	91	161853	0	0.00154	0.000137	0.00154	0.000137	0.113726	0.010117	3.22865
32	A	1105	172661	156049	0.007081	752	420	172238	0	111	162111	148081	0.00075	420	91	161766	0	0.006332	0.000225	0.006332	0.000225	0.467606	0.016616	9.44133
33	G	1331	172637	153613	0.008665	752	418	172136	0	530	162084	146194	0.003625	419	91	161661	0	0.005039	0.000285	0.005039	0.000285	0.37212	0.021047	2.39034
34	G	1290	172610	148583	0.008682	749	366	172049	0	253	162068	141394	0.001789	406	91	161595	0	0.006893	0.000267	0.006893	0.000267	0.509035	0.019717	4.85299
35	U	794	172587	148134	0.00536	692	341	171926	0	274	162053	142047	0.001929	406	91	161497	0	0.003431	0.000223	0.003431	0.000223	0.253373	0.016468	2.77864
36	A	1984	172562	149443	0.013276	683	314	171846	0	45	162036	143544	0.000313	406	91	161439	0	0.012962	0.000302	0.012962	0.000302	0.957218	0.022302	42.4153
37	G	1625	172548	155070	0.010479	682	314	171800	0	487	162028	148120	0.003288	406	91	161403	0	0.007191	0.0003	0.007191	0.0003	0.531041	0.022154	3.18704
38	C	407	172533	155113	0.002624	681	258	171723	0	127	162020	147423	0.000861	406	91	161352	0	0.001762	0.000151	0.001762	0.000151	0.13012	0.011151	3.04762
39	U	965	172514	154543	0.006244	679	243	171634	0	145	162011	146494	0.00099	406	91	161299	0	0.005254	0.000217	0.005254	0.000217	0.387998	0.016025	6.30707
40	G	2212	172495	155055	0.014266	672	156	171579	0	932	161992	146747	0.006351	405	73	161252	0	0.007915	0.000368	0.007915	0.000368	0.584507	0.027176	2.24626
41	C	294	172480	154567	0.001902	682	156	171535	0	99	161987	146597	0.000675	414	73	161218	0	0.001227	0.00013	0.001227	0.00013	0.090612	0.0096	2.81778
42	U	1108	172467	154347	0.007179	679	156	171485	0	159	161979	146358	0.001086	414	73	161180	0	0.006092	0.000232	0.006092	0.000232	0.449882	0.017133	6.6105
43	G	1352	172447	151646	0.008916	679	156	171417	0	490	161966	144399	0.003393	414	73	161124	0	0.005522	0.000287	0.005522	0.000287	0.407789	0.021194	2.62776
44	G	1109	172423	153892	0.007206	655	128	171344	0	371	161953	145961	0.002542	414	56	161079	0	0.004665	0.000253	0.004665	0.000253	0.344501	0.018684	2.83478
45	G	855	172405	154478	0.005535	655	71	171271	0	516	161940	147145	0.003507	414	56	161028	0	0.002028	0.000244	0.002028	0.000244	0.149764	0.018019	1.57827
46	C	456	172396	151100	0.003018	655	71	171214	0	235	161930	143942	0.001633	414	56	160980	0	0.001385	0.000177	0.001385	0.000177	0.10228	0.013071	1.84813
47	U	1697	172382	150547	0.011272	655	71	171142	0	1668	161916	143823	0.011598	415	56	160923	0	-0.000325	0.000394	-0.000325	0.000394	-0.024001	0.029096	0.971892
48	C	763	172359	151008	0.005053	655	69	171016	0	154	161894	143765	0.001071	415	56	160827	0	0.003982	0.000202	0.003982	0.000202	0.294063	0.014917	4.71802
49	C	709	172338	152200	0.004658	655	69	170909	0	226	161875	145336	0.001555	415	56	160753	0	0.003103	0.000203	0.003103	0.000203	0.229151	0.014991	2.9955
50	G	2375	172309	150657	0.015764	642	65	170794	0	1284	161849	144175	0.008906	414	51	160665	0	0.006858	0.000408	0.006858	0.000408	0.50645	0.03013	1.77004
51	G	1226	172305	150941	0.008122	642	65	170764	0	483	161843	143690	0.003361	414	51	160638	0	0.004761	0.000278	0.004761	0.000278	0.351591	0.02053	2.41654
52	G	537	172299	153466	0.003499	642	65	170654	0	316	161827	145524	0.002171	422	51	160578	0	0.001328	0.000194	0.001328	0.000194	0.09807	0.014327	1.6117
53	G	416	172279	153093	0.002717	642	65	170542	0	174	161813	145378	0.001197	422	51	160511	0	0.00152	0.000161	0.00152	0.000161	0.112249	0.01189	2.26984
54	A	433	172264	155544	0.002784	639	50	170429	0	64	161807	148223	0.000432	422	51	160461	0	0.002352	0.000144	0.002352	0.000144	0.173691	0.010634	6.44444
55	C	811	172251	155688	0.005209	639	50	170367	0	107	161796	148440	0.000721	419	41	160406	0	0.004488	0.000196	0.004488	0.000196	0.33143	0.014474	7.22469
56	A	1001	172228	159144	0.00629	635	47	170230	0	50	161789	151964	0.000329	419	41	160311	0	0.005961	0.000204	0.005961	0.000204	0.440208	0.015065	19.1185
57	C	1258	172214	150484	0.00836	635	46	170116	0	448	161767	143340	0.003125	419	40	160202	0	0.005234	0.000278	0.005234	0.000278	0.386521	0.02053	2.6752
58	U	3956	172174	143003	0.027664	635	46	169896	0	528	161737	135992	0.003883	418	33	160039	0	0.023781	0.000471	0.023781	0.000471	1.75618	0.034782	7.12439
59	U	479	172154	139412	0.003436	635	45	169794	0	162	161724	133039	0.001218	418	33	159963	0	0.002218	0.000184	0.002218	0.000184	0.163795	0.013588	2.82102
60	U	579	172134	135807	0.004263	635	45	169671	0	142	161706	131277	0.001082	418	33	159886	0	0.003182	0.000199	0.003182	0.000199	0.234985	0.014696	3.93993
61	G	2063	172102	142884	0.014438	636	45	169515	0	269	161690	138696	0.001939	418	33	159769	0	0.012499	0.000339	0.012499	0.000339	0.923027	0.025034	7.44611
62	C	849	172090	144947	0.005857	635	45	169444	0	118	161674	139684	0.000845	411	33	159693	0	0.005013	0.000216	0.005013	0.000216	0.3702	0.015951	6.93136
63	G	1370	172077	141202	0.009702	626	44	169350	0	273	161659	136130	0.002005	411	24	159598	0	0.007697	0.000289	0.007697	0.000289	0.568408	0.021342	4.8389
64	U	1282	172063	138361	0.009266	626	44	169250	0	218	161641	133377	0.001634	410	23	159502	0	0.007631	0.000281	0.007631	0.000281	0.563535	0.020751	5.67075
65	U	547	172048	138015	0.003963	625	41	169173	0	141	161627	133324	0.001058	401	10	159431	0	0.002906	0.000191	0.002906	0.000191	0.214602	0.014105	3.74575
66	C	710	172034	142748	0.004974	624	40	169110	0	105	161616	137013	0.000766	401	10	159386	0	0.004207	0.000201	0.004207	0.000201	0.310679	0.014843	6.49347
67	G	1579	172021	147831	0.010681	622	21	169063	0	633	161614	141976	0.004459	401	4	159348	0	0.006223	0.000322	0.006223	0.000322	0.459556	0.023779	2.39538
68	G	989	172013	148190	0.006674	622	21	169000	0	345	161602	142022	0.002429	400	4	159287	0	0.004245	0.000249	0.004245	0.000249	0.313485	0.018388	2.74763
69	G	1244	172005	150223	0.008281	599	21	168963	0	720	161599	144114	0.004996	400	4	159252	0	0.003285	0.0003	0.003285	0.0003	0.242591	0.022154	1.65753
70	C	292	171989	146114	0.001998	599	20	168906	0	113	161589	142193	0.000795	400	4	159217	0	0.001204	0.000139	0.001204	0.000139	0.088913	0.010265	2.51321
71	U	724	171977	146961	0.004926	585	14	168859	0	287	161577	143240	0.002004	377	4	159178	0	0.002923	0.000218	0.002923	0.000218	0.215858	0.016099	2.45808
72	G	1211	171958	144292	0.008393	584	14	168771	0	332	161566	140480	0.002363	368	4	159112	0	0.006029	0.000274	0.006029	0.000274	0.44523	0.020234	3.55184
73	G	974	171947	148567	0.006556	584	14	168707	0	368	161556	142120	0.002589	368	4	159049	0	0.003967	0.00025	0.003967	0.00025	0.292955	0.018462	2.53225
74	G	667	171931	148023	0.004506	583	14	168627	0	140	161550	141843	0.000987	324	4	159004	0	0.003519	0.000193	0.003519	0.000193	0.259871	0.014253	4.56535
75	A	934	171918	149914	0.00623	581	14	168551	0	99	161542	143911	0.000688	308	3	158973	0	0.005542	0.000215	0.005542	0.000215	0.409266	0.015877	9.05523
76	G	669	171913	151909	0.004404	581	14	168486	0	299	161534	145924	0.002049	273	4	158936	0	0.002355	0.000207	0.002355	0.000207	0.173912	0.015287	2.14934
77	C	270	171907	152271	0.001773	580	14	168438	0	111	161530	146176	0.000759	273	4	158911	0	0.001014	0.00013	0.001014	0.00013	0.074882	0.0096	2.33597
78	G	873	171897	148899	0.005863	580	14	168374	0	228	161522	142897	0.001596	273	4	158870	0	0.004267	0.000225	0.004267	0.000225	0.31511	0.016616	3.67356
79	U	950	171880	148188	0.006411	580	14	168269	0	202	161506	142523	0.001417	273	4	158774	0	0.004993	0.000231	0.004993	0.000231	0.368723	0.017059	4.52435
80	G	959	171868	150258	0.006382	580	14	168194	0	496	161501	144226	0.003439	264	4	158710	0	0.002943	0.000258	0.002943	0.000258	0.217335	0.019053	1.85577
81	C	673	171857	147966	0.004548	580	14	168112	0	256	161492	143323	0.001786	264	4	158643	0	0.002762	0.000208	0.002762	0.000208	0.203968	0.01536	2.54647
82	U	1870	171848	142328	0.013139	579	14	168043	0	709	161484	138569	0.005117	248	4	158581	0	0.008022	0.000359	0.008022	0.000359	0.592409	0.026511	2.56772
83	U	640	171840	140602	0.004552	577	14	167982	0	174	161484	136877	0.001271	247	4	158539	0	0.003281	0.000204	0.003281	0.000204	0.242295	0.015065	3.58143
84	U	1011	171829	140714	0.007185	577	14	167892	0	1076	161477	137055	0.007851	247	4	158480	0	-0.000666	0.000329	-0.000666	0.000329	-0.049183	0.024296	0.91517
85	C	604	171798	142389	0.004242	577	14	167711	0	94	161453	138668	0.000678	246	3	158350	0	0.003564	0.000186	0.003564	0.000186	0.263194	0.013736	6.25664
86	C	241	171778	141773	0.0017	577	14	167526	0	85	161445	140080	0.000607	237	3	158201	0	0.001093	0.000128	0.001093	0.000128	0.080716	0.009453	2.80066
87	A	2500	171760	146387	0.017078	517	13	167424	0	98	161438	142582	0.000687	176	3	158114	0	0.016391	0.000349	0.016391	0.000349	1.21044	0.025773	24.8588
88	C	632	171748	145934	0.004331	498	13	167348	0	102	161426	142627	0.000715	167	3	158059	0	0.003616	0.000186	0.003616	0.000186	0.267035	0.013736	6.05734
89	G	2003	171734	144950	0.013819	496	13	167250	0	125	161416	141070	0.000886	168	3	157992	0	0.012932	0.000319	0.012932	0.000319	0.955003	0.023558	15.5971
90	A	971	171729	146238	0.00664	494	13	167213	0	57	161409	141918	0.000402	167	3	157965	0	0.006238	0.00022	0.006238	0.00022	0.460664	0.016247	16.5174
91	C	533	171721	144983	0.003676	494	13	167181	0	91	161403	140172	0.000649	167	2	157946	0	0.003027	0.000173	0.003027	0.000173	0.223538	0.012776	5.6641
92	G	1387	171712	147685	0.009392	495	13	167125	0	1019	161394	141671	0.007193	167	2	157892	0	0.002199	0.000338	0.002199	0.000338	0.162392	0.024961	1.30571
93	G	710	171707	141712	0.00501	503	13	167062	0	333	161384	135605	0.002456	180	2	157846	0	0.002554	0.000231	0.002554	0.000231	0.188608	0.017059	2.0399
94	U	279	171702	146417	0.001906	503	13	166964	0	194	161376	140024	0.001385	180	2	157776	0	0.00052	0.000151	0.00052	0.000151	0.038401	0.011151	1.37617
95	G	335	171691	145984	0.002295	503	13	166909	0	117	161369	139705	0.000837	180	2	157747	0	0.001457	0.000147	0.001457	0.000147	0.107597	0.010856	2.74194
96	A	480	171686	153062	0.003136	502	13	166859	0	78	161364	146343	0.000533	180	2	157711	0	0.002603	0.000155	0.002603	0.000155	0.192226	0.011446	5.88368
97	C	328	171674	146628	0.002237	503	13	166806	0	93	161360	143357	0.000649	180	2	157682	0	0.001588	0.000141	0.001588	0.000141	0.117271	0.010413	3.44684
98	A	781	171670	147163	0.005307	503	13	166736	0	44	161356	144145	0.000305	181	2	157650	0	0.005002	0.000195	0.005002	0.000195	0.369388	0.0144	17.4
99	C	498	171667	139183	0.003578	503	13	166685	0	78	161350	136659	0.000571	181	2	157617	0	0.003007	0.000173	0.003007	0.000173	0.222061	0.012776	6.2662
100	G	1736	171654	143965	0.012058	504	13	166587	0	456	161340	138606	0.00329	181	2	157533	0	0.008769	0.000328	0.008769	0.000328	0.647574	0.024222	3.66505
101	C	5085	171650	141292	0.035989	506	14	166544	0	4782	161337	135900	0.035188	184	2	157488	0	0.000802	0.000717	0.000802	0.000717	0.059226	0.052949	1.02276
102	U	927	171642	144778	0.006403	506	14	166477	0	288	161332	140301	0.002053	184	2	157452	0	0.00435	0.000243	0.00435	0.000243	0.321239	0.017945	3.11885
103	U	1629	171637	134972	0.012069	1235	17	166430	0	623	161324	130077	0.004789	1353	3	157395	0	0.00728	0.000355	0.00728	0.000355	0.537614	0.026216	2.52015
104	C	958	171622	134664	0.007114	1235	17	166351	0	451	161313	130062	0.003468	1353	3	157320	0	0.003646	0.000282	0.003646	0.000282	0.26925	0.020825	2.05133
105	C	1070	171616	136560	0.007835	1236	17	166298	0	854	161310	131697	0.006485	1357	3	157291	0	0.001351	0.000327	0.001351	0.000327	0.099769	0.024148	1.20817
106	C	378	171607	142864	0.002646	1243	4	166225	0	217	161300	137796	0.001575	1357	3	157237	0	0.001071	0.000173	0.001071	0.000173	0.079091	0.012776	1.68
107	U	450	171592	143486	0.003136	1242	4	166127	0	146	161284	138993	0.00105	1353	3	157157	0	0.002086	0.000172	0.002086	0.000172	0.154047	0.012702	2.98667
108	G	897	171596	142635	0.006289	1223	4	166094	0	360	161285	138853	0.002593	1350	3	157135	0	0.003696	0.000251	0.003696	0.000251	0.272942	0.018536	2.42538
109	G	620	171591	145140	0.004272	1222	4	166062	0	116	161278	141057	0.000822	1350	3	157080	0	0.003449	0.000188	0.003449	0.000188	0.254702	0.013883	5.19708
110	A	1017	171582	141151	0.007205	1216	4	166001	0	108	161270	137463	0.000786	1350	3	157036	0	0.006419	0.000238	0.006419	0.000238	0.474031	0.017576	9.16667
111	U	577	171577	139846	0.004126	1216	4	165972	0	114	161266	136063	0.000838	1350	3	157002	0	0.003288	0.000189	0.003288	0.000189	0.242812	0.013957	4.92363
112	U	617	171571	139560	0.004421	1216	4	165921	0	152	161261	135363	0.001123	1349	2	156954	0	0.003298	0.0002	0.003298	0.0002	0.243551	0.01477	3.93678
113	G	433	171560	141581	0.003058	1216	4	165843	0	277	161255	136238	0.002033	1351	2	156869	0	0.001025	0.000191	0.001025	0.000191	0.075694	0.014105	1.50418
114	G	915	171552	145311	0.006297	1253	11	165777	0	819	161246	139450	0.005873	1387	2	156808	0	0.000424	0.000292	0.000424	0.000292	0.031312	0.021564	1.07219
115	C	110	171545	136240	0.000807	1190	11	165675	0	69	161236	138544	0.000498	1347	2	156689	0	0.000309	9.8e-05	0.000309	9.8e-05	0.022819	0.007237	1.62048
116	A	1231	171526	138929	0.008861	1191	11	165502	0	1180	161218	141504	0.008339	1347	2	156530	0	0.000522	0.00035	0.000522	0.00035	0.038549	0.025847	1.0626
117	G	1040	171512	136041	0.007645	1190	11	165417	0	599	161212	139154	0.004305	1347	2	156449	0	0.00334	0.000295	0.00334	0.000295	0.246653	0.021785	1.77584
118	C	952	171499	145460	0.006545	1198	11	165314	0	185	161200	140263	0.001319	1347	2	156354	0	0.005226	0.000233	0.005226	0.000233	0.38593	0.017207	4.96209
119	C	131	171479	127784	0.001025	1179	11	165186	0	65	161194	132302	0.000491	1347	2	156286	0	0.000534	0.000108	0.000534	0.000108	0.039435	0.007976	2.08758
120	A	1099	171471	126174	0.00871	1152	11	165088	0	104	161185	132409	0.000785	1343	2	156221	0	0.007925	0.000274	0.007925	0.000274	0.585246	0.020234	11.0955
121	G	1234	171469	126405	0.009762	1152	11	165014	0	126	161182	132798	0.000949	1343	2	156177	0	0.008813	0.00029	0.008813	0.00029	0.650823	0.021416	10.2866
122	A	4974	171459	142799	0.034832	1152	11	164934	0	52	161177	139953	0.000372	1343	2	156121	0	0.034461	0.000497	0.034461	0.000497	2.54488	0.036702	93.6344
123	C	168	171455	139869	0.001201	1157	11	164898	0	75	161173	136946	0.000548	1343	2	156081	0	0.000653	0.000112	0.000653	0.000112	0.048223	0.008271	2.19161
124	U	186	171440	139869	0.00133	1157	11	164781	0	121	161161	136461	0.000887	1343	2	155981	0	0.000443	0.000127	0.000443	0.000127	0.032715	0.009379	1.49944
125	G	934	171428	137205	0.006807	1157	11	164669	0	520	161143	133972	0.003881	1342	2	155879	0	0.002926	0.00028	0.002926	0.00028	0.216079	0.020677	1.75393
126	C	366	171409	137333	0.002665	1157	11	164464	0	205	161133	133410	0.001537	1342	2	155697	0	0.001128	0.000176	0.001128	0.000176	0.083301	0.012997	1.7339
127	C	11786	171391	128285	0.091874	1157	11	164256	0	12129	161112	123759	0.098005	1342	2	155463	0	-0.006131	0.001228	nan	nan	nan	nan	0.937442
128	U	659	171363	120198	0.005483	1157	11	164044	0	241	161091	115171	0.002093	1342	2	155286	0	0.00339	0.000253	0.00339	0.000253	0.250345	0.018684	2.61968
129	U	960	171331	113118	0.008487	1159	11	163814	0	887	161060	110461	0.00803	1345	2	155088	0	0.000457	0.000384	0.000457	0.000384	0.033749	0.028358	1.05691
130	C	336	171316	117460	0.002861	1159	11	163612	0	59	161042	114890	0.000514	1345	2	154875	0	0.002347	0.00017	0.002347	0.00017	0.173321	0.012554	5.56615
131	C	907	171307	120323	0.007538	1158	11	163548	0	821	161036	118543	0.006926	1345	2	154804	0	0.000612	0.000348	0.000612	0.000348	0.045195	0.025699	1.08836
132	G	1131	171296	127076	0.0089	1157	11	163453	0	636	161032	123217	0.005162	1345	2	154722	0	0.003739	0.000335	0.003739	0.000335	0.276118	0.024739	1.72414
133	G	979	171290	132558	0.007385	1157	11	163390	0	421	161024	127862	0.003293	1345	2	154661	0	0.004093	0.000285	0.004093	0.000285	0.30226	0.021047	2.24264
134	G	575	171267	135946	0.00423	1156	11	163139	0	163	160974	129355	0.00126	1344	2	154352	0	0.00297	0.000202	0.00297	0.000202	0.219329	0.014917	3.35714
135	U	891	171240	137606	0.006475	1156	11	162818	0	593	160932	131693	0.004503	1343	2	153995	0	0.001972	0.000285	0.001972	0.000285	0.145628	0.021047	1.43793
136	C	633	171226	127077	0.004981	1158	11	162638	0	78	160922	125481	0.000622	1343	2	153811	0	0.00436	0.00021	0.00436	0.00021	0.321978	0.015508	8.00804
137	A	2781	171217	135118	0.020582	1158	11	162445	0	112	160907	131727	0.00085	1342	2	153656	0	0.019732	0.000398	0.019732	0.000398	1.45717	0.029392	24.2141
138	C	799	171214	128381	0.006224	1158	11	162416	0	83	160904	125925	0.000659	1343	2	153622	0	0.005565	0.000232	0.005565	0.000232	0.410964	0.017133	9.44461
139	U	291	171206	131288	0.002217	1163	11	162298	0	84	160897	127387	0.000659	1343	2	153542	0	0.001557	0.000149	0.001557	0.000149	0.114981	0.011003	3.36419
140	G	1631	171211	129320	0.012612	1164	11	162220	0	646	160885	125936	0.00513	1343	2	153466	0	0.007483	0.000372	0.007483	0.000372	0.552605	0.027471	2.45848
141	C	823	171223	135272	0.006084	1278	11	162172	0	143	160877	129954	0.0011	1356	2	153405	0	0.004984	0.000231	0.004984	0.000231	0.368059	0.017059	5.53091
142	C	378	171251	134328	0.002814	1278	11	162147	0	53	160874	129923	0.000408	1356	2	153359	0	0.002406	0.000155	0.002406	0.000155	0.177678	0.011446	6.89706
[truncated: 352 more rows]

## Sheet: TP53_HYP_rep1
Nucleotide	Sequence	Modified_mutations	Modified_read_depth	Modified_effective_depth	Modified_rate	Modified_off_target_mapped_depth	Modified_low_mapq_mapped_depth	Modified_primer_pair_1_mapped_depth	Modified_primer_pair_2_mapped_depth	Untreated_mutations	Untreated_read_depth	Untreated_effective_depth	Untreated_rate	Untreated_off_target_mapped_depth	Untreated_low_mapq_mapped_depth	Untreated_primer_pair_1_mapped_depth	Untreated_primer_pair_2_mapped_depth	Reactivity_profile	Std_err	HQ_profile	HQ_stderr	Norm_profile	Norm_stderr	Raw modified rate/untreated rate
[truncated: 494 more rows]

[truncated: 8 more sheets: TP53_HYP_rep2, TP53_4EGI1_rep1, TP53_4EGI1_rep2, TP53_4EGI1-ETO, TP53_amplicon1_DMS-MaP, TP53_amplicon2_DMS-MaP, DANCE-MaP_amplicon1, DANCE-MaP_amplicon2]
